# Supplementary material for: West Nile Virus in the State of Ceará, Northeast Brazil
Source: Microorganisms. 2021 Aug 10;9(8):1699. doi: 10.3390/microorganisms9081699 (PMC8401605; doi:10.3390/microorganisms9081699)
Supplement: Supplementary file 1 [file microorganisms-09-01699-s001.zip]

Archive with 5 entries (5 files):
- Figure S1.pdf
- Table S1.xlsx
- Table S2.pdf
- Table S3.pdf
- Table S4.pdf
