# Supplementary material for: West Nile Virus in the State of Ceará, Northeast Brazil
Source: Microorganisms. 2021 Aug 10;9(8):1699. doi: 10.3390/microorganisms9081699 (PMC8401605; doi:10.3390/microorganisms9081699)
Supplement: Supplementary file 1 [file microorganisms-09-01699-s001.zip › Table S1.xlsx]

## Sheet: Table S1
Vertebrate host group	Host species	Municipality	Sampling site	Sample ID	Type of sample	Sampling date	RT-PCR for WNV and SLEV	PRNT titer WNV screening	PRNT titer WNV endpoint	PRNT titer SLEV	PRNT titer ILHV	PRNT titer DENV-1	PRNT titer DENV-2	Final PRNT Result	Second sample ID	Second sampling date	Second sample PRNT titer WNV screening	Second sample PRNTtiter WNV endpoint	MAC-ELISA WNV	MAC-ELISA SLEV	Results screening HI (HI titer for WNV ≥ 4x or monotipic)	Results screening HI B ( HI titer for WNV ≥20)	HI titer WNV	HI titer SLEV	HI titer ILHV	HI titer ROCV	HI titer YFVs (sylvatic)	HI titer YFVv (vaccine strain 17D)	HI titer DENV-1	HI titer DENV-2	HI titer DENV-3	HI titer DENV-4	HI titer CPCV	HI titer BSQV	HI titer ZIKV	HI titer EEEV	HI titer WEEV	HI titer MAYV	HI titer MUCV	HI titer TCMV	HI titer MAGV	HI titer UTIV	HI titer BELV	HI titer CARV	HI titer OROV	HI titer CATV	HI titer ICOV	HI titer 91	HI titer 151
Domestic birds	Gallus gallus domesticus	Boa Viagem	PLI area (index case street)	GG 001	Serum	2019-09-04	Not tested	<10	Not tested	Not tested	Not tested	Not tested	Not tested	Seronegative	GG01/2(GG69)	2019-11-20	<10	<10	Not tested	Not tested	Seronegative	Seronegative	<20	<20	<20	<20	<20	Not tested	Not tested	Not tested	Not tested	Not tested	<20	<20	Not tested	<20	<20	<20	<20	<20	<20	<20	<20	<20	<20	<20	<20	Not tested	Not tested
Domestic birds	Gallus gallus domesticus	Boa Viagem	PLI area (index case street)	GG 002	Serum	2019-09-04	Not tested	<10	Not tested	Not tested	Not tested	Not tested	Not tested	Seronegative	GG02/2(GG70)	2019-11-20	<10	<10	Not tested	Not tested	Seronegative	Seronegative	<20	<20	<20	<20	<20	Not tested	Not tested	Not tested	Not tested	Not tested	<20	<20	Not tested	<20	<20	<20	<20	<20	<20	<20	<20	<20	<20	<20	<20	Not tested	Not tested
Domestic birds	Gallus gallus domesticus	Boa Viagem	PLI area (index case street)	GG 003	Serum	2019-09-04	Not tested	≥10	<10	Not tested	Not tested	Not tested	Not tested	Seronegative	GG03/2(GG68)	2019-11-20	≥10	20	Not tested	Not tested	WNV	WNV	20	<20	<20	<20	<20	Not tested	Not tested	Not tested	Not tested	Not tested	<20	<20	Not tested	<20	<20	<20	<20	<20	<20	<20	<20	<20	<20	<20	<20	Not tested	Not tested
Domestic birds	Gallus gallus domesticus	Boa Viagem	PLI area (index case street)	GG 004	Serum	2019-09-04	Not tested	≥10	10	Not tested	Not tested	Not tested	Not tested	Inconclusive	Not tested	Not tested	Not tested	Not tested	Not tested	Not tested	SLEV	WNV	40	160	40	<20	<20	Not tested	Not tested	Not tested	Not tested	Not tested	<20	<20	Not tested	<20	<20	<20	<20	<20	<20	<20	<20	<20	<20	<20	<20	Not tested	Not tested
Domestic birds	Anas platyrhynchos domesticus	Boa Viagem	PLI area (index case street)	GG 005	Serum	2019-09-04	Not tested	<10	Not tested	Not tested	Not tested	Not tested	Not tested	Seronegative	Not tested	Not tested	Not tested	Not tested	Not tested	Not tested	Seronegative	Seronegative	<20	<20	<20	<20	<20	Not tested	Not tested	Not tested	Not tested	Not tested	<20	<20	Not tested	<20	<20	<20	<20	<20	<20	<20	<20	<20	<20	<20	<20	Not tested	Not tested
Domestic birds	Gallus gallus domesticus	Boa Viagem	PLI area (index case street)	GG 006	Serum	2019-09-04	Not tested	≥10	160	<20	<10	Not tested	Not tested	WNV	Not tested	Not tested	Not tested	Not tested	Not tested	Not tested	Undifferentiated flavivirus	WNV	40	20	20	<20	<20	Not tested	Not tested	Not tested	Not tested	Not tested	<20	<20	Not tested	<20	<20	<20	<20	<20	<20	<20	<20	<20	<20	<20	<20	Not tested	Not tested
Domestic birds	Gallus gallus domesticus	Boa Viagem	PLI area (index case street)	GG 007	Serum	2019-09-04	Not tested	<10	Not tested	Not tested	Not tested	Not tested	Not tested	Seronegative	Not tested	Not tested	Not tested	Not tested	Not tested	Not tested	Seronegative	Seronegative	<20	<20	<20	<20	<20	Not tested	Not tested	Not tested	Not tested	Not tested	<20	<20	Not tested	<20	<20	<20	<20	<20	<20	<20	<20	<20	<20	<20	<20	Not tested	Not tested
Domestic birds	Gallus gallus domesticus	Boa Viagem	PLI area (index case street)	GG 008	Serum	2019-09-04	Not tested	≥10	≥ 320	20	<20	Not tested	Not tested	WNV	Not tested	Not tested	Not tested	Not tested	Not tested	Not tested	Undifferentiated flavivirus	WNV	160	80	160	20	20	Not tested	Not tested	Not tested	Not tested	Not tested	<20	40	Not tested	<20	<20	<20	<20	<20	<20	<20	<20	<20	<20	<20	<20	Not tested	Not tested
Domestic birds	Gallus gallus domesticus	Boa Viagem	PLI area (index case street)	GG 009	Serum	2019-09-04	Not tested	<10	Not tested	Not tested	Not tested	Not tested	Not tested	Seronegative	Not tested	Not tested	Not tested	Not tested	Not tested	Not tested	Seronegative	Seronegative	<20	<20	<20	<20	<20	Not tested	Not tested	Not tested	Not tested	Not tested	<20	<20	Not tested	<20	<20	<20	<20	<20	<20	<20	<20	<20	<20	<20	<20	Not tested	Not tested
Domestic birds	Gallus gallus domesticus	Boa Viagem	PLI area (index case street)	GG 010	Serum	2019-09-04	Not tested	<10	Not tested	Not tested	Not tested	Not tested	Not tested	Seronegative	Not tested	Not tested	Not tested	Not tested	Not tested	Not tested	Seronegative	Seronegative	<20	<20	<20	<20	<20	Not tested	Not tested	Not tested	Not tested	Not tested	<20	<20	Not tested	<20	<20	<20	<20	<20	<20	<20	<20	<20	<20	<20	<20	Not tested	Not tested
Domestic birds	Gallus gallus domesticus	Boa Viagem	PLI area (index case street)	GG 011	Serum	2019-09-05	Not tested	<10	Not tested	Not tested	Not tested	Not tested	Not tested	Seronegative	GG11/2(GG80)	2019-11-19	<10	<10	Not tested	Not tested	SLEV	Seronegative	<20	40	<20	<20	<20	Not tested	Not tested	Not tested	Not tested	Not tested	<20	<20	Not tested	<20	<20	<20	<20	<20	<20	<20	<20	<20	<20	<20	<20	Not tested	Not tested
Domestic birds	Gallus gallus domesticus	Boa Viagem	PLI area (index case street)	GG 012	Serum	2019-09-05	Not tested	<10	Not tested	Not tested	Not tested	Not tested	Not tested	Seronegative	GG12/2(GG84)	2019-11-19	<10	<10	Not tested	Not tested	Seronegative	Seronegative	<20	<20	<20	<20	<20	Not tested	Not tested	Not tested	Not tested	Not tested	<20	<20	Not tested	<20	<20	<20	<20	<20	<20	<20	<20	<20	<20	<20	<20	Not tested	Not tested
Domestic birds	Gallus gallus domesticus	Boa Viagem	PLI area (index case street)	GG 013	Serum	2019-09-05	Not tested	<10	Not tested	Not tested	Not tested	Not tested	Not tested	Seronegative	GG13/2(GG83)	2019-11-19	<10	<10	Not tested	Not tested	Seronegative	Seronegative	<20	<20	<20	<20	<20	Not tested	Not tested	Not tested	Not tested	Not tested	<20	<20	Not tested	<20	<20	<20	<20	<20	<20	<20	<20	<20	<20	<20	<20	Not tested	Not tested
Domestic birds	Gallus gallus domesticus	Boa Viagem	PLI area (index case street)	GG 014	Serum	2019-09-05	Not tested	<10	Not tested	Not tested	Not tested	Not tested	Not tested	Seronegative	GG14/2(GG82)	2019-11-19	<10	<10	Not tested	Not tested	Seronegative	Seronegative	<20	<20	<20	<20	<20	Not tested	Not tested	Not tested	Not tested	Not tested	<20	<20	Not tested	<20	<20	<20	<20	<20	<20	<20	<20	<20	<20	<20	<20	Not tested	Not tested
Domestic birds	Gallus gallus domesticus	Boa Viagem	PLI area (index case street)	GG 015	Serum	2019-09-05	Not tested	<10	Not tested	Not tested	Not tested	Not tested	Not tested	Seronegative	GG15/2(GG81)	2019-11-19	<10	<10	Not tested	Not tested	Seronegative	Seronegative	<20	<20	<20	<20	<20	Not tested	Not tested	Not tested	Not tested	Not tested	<20	<20	Not tested	20	<20	80	<20	<20	<20	<20	<20	<20	<20	<20	<20	Not tested	Not tested
Domestic birds	Gallus gallus domesticus	Boa Viagem	PLI area (index case street)	GG 016	Serum	2019-09-05	Not tested	<10	Not tested	Not tested	Not tested	Not tested	Not tested	Seronegative	Not tested	Not tested	Not tested	Not tested	Not tested	Not tested	Seronegative	Seronegative	<20	<20	<20	<20	<20	Not tested	Not tested	Not tested	Not tested	Not tested	<20	<20	Not tested	<20	<20	<20	<20	<20	<20	<20	<20	<20	<20	<20	<20	Not tested	Not tested
Domestic birds	Gallus gallus domesticus	Boa Viagem	PLI area (index case street)	GG 017	Serum	2019-09-05	Not tested	<10	Not tested	Not tested	Not tested	Not tested	Not tested	Seronegative	GG17/2(GG72, 73 OU 74)	2019-11-19	<10	<10	Not tested	Not tested	Seronegative	Seronegative	<20	<20	<20	<20	<20	Not tested	Not tested	Not tested	Not tested	Not tested	<20	<20	Not tested	<20	<20	<20	<20	<20	<20	<20	<20	<20	<20	<20	<20	Not tested	Not tested
Domestic birds	Gallus gallus domesticus	Boa Viagem	PLI area (index case street)	GG 018	Serum	2019-09-05	Not tested	<10	Not tested	Not tested	Not tested	Not tested	Not tested	Seronegative	GG18/2(GG72, 73 OU 74)	2019-11-19	<10	<10	Not tested	Not tested	Seronegative	Seronegative	<20	<20	<20	<20	<20	Not tested	Not tested	Not tested	Not tested	Not tested	<20	<20	Not tested	<20	<20	<20	<20	<20	<20	<20	<20	<20	<20	<20	<20	Not tested	Not tested
Domestic birds	Gallus gallus domesticus	Boa Viagem	PLI area (index case street)	GG 019	Serum	2019-09-05	Not tested	<10	Not tested	Not tested	Not tested	Not tested	Not tested	Seronegative	GG19/2(GG72, 73 OU 74)	2019-11-19	<10	<10	Not tested	Not tested	Seronegative	Seronegative	<20	<20	<20	<20	<20	Not tested	Not tested	Not tested	Not tested	Not tested	<20	<20	Not tested	20	<20	160	<20	<20	<20	<20	<20	<20	<20	<20	<20	Not tested	Not tested
Domestic birds	Gallus gallus domesticus	Boa Viagem	PLI area (index case street)	GG 020	Serum	2019-09-05	Not tested	<10	Not tested	Not tested	Not tested	Not tested	Not tested	Seronegative	GG20/2(GG72, 73 OU 74)	2019-11-19	<10	<10	Not tested	Not tested	Seronegative	Seronegative	<20	<20	<20	<20	<20	Not tested	Not tested	Not tested	Not tested	Not tested	<20	<20	Not tested	<20	<20	<20	<20	<20	<20	<20	<20	<20	<20	<20	<20	Not tested	Not tested
Domestic birds	Gallus gallus domesticus	Boa Viagem	PLI area (index case street)	GG 021	Serum	2019-09-05	Not tested	<10	Not tested	Not tested	Not tested	Not tested	Not tested	Seronegative	GG21/2(GG72, 73 OU 74)	2019-11-19	<10	<10	Not tested	Not tested	Not tested	Not tested	Not tested	Not tested	Not tested	Not tested	Not tested	Not tested	Not tested	Not tested	Not tested	Not tested	Not tested	Not tested	Not tested	Not tested	Not tested	Not tested	Not tested	<20	<20	Not tested	Not tested	Not tested	Not tested	Not tested	Not tested	Not tested	Not tested
Domestic birds	Gallus gallus domesticus	Boa Viagem	PLI area (index case street)	GG 022	Serum	2019-09-05	Not tested	<10	Not tested	Not tested	Not tested	Not tested	Not tested	Seronegative	GG22/2(GG72, 73 OU 74)	2019-11-19	<10	<10	Not tested	Not tested	Not tested	Not tested	Not tested	Not tested	Not tested	Not tested	Not tested	Not tested	Not tested	Not tested	Not tested	Not tested	Not tested	Not tested	Not tested	Not tested	Not tested	Not tested	Not tested	<20	<20	Not tested	Not tested	Not tested	Not tested	Not tested	Not tested	Not tested	Not tested
Domestic birds	Gallus gallus domesticus	Boa Viagem	PLI area (index case street)	GG 023	Serum	2019-09-05	Not tested	<10	Not tested	Not tested	Not tested	Not tested	Not tested	Seronegative	GG23/2(GG72, 73 OU 74)	2019-11-19	<10	<10	Not tested	Not tested	Seronegative	Seronegative	<20	<20	<20	<20	<20	Not tested	Not tested	Not tested	Not tested	Not tested	<20	<20	Not tested	<20	<20	<20	<20	<20	<20	<20	<20	<20	<20	<20	<20	Not tested	Not tested
Domestic birds	Gallus gallus domesticus	Boa Viagem	PLI area (index case street)	GG 024	Serum	2019-09-05	Not tested	<10	Not tested	Not tested	Not tested	Not tested	Not tested	Seronegative	GG24/2(GG72, 73 OU 74)	2019-11-19	<10	<10	Not tested	Not tested	Seronegative	Seronegative	<20	<20	<20	<20	<20	Not tested	Not tested	Not tested	Not tested	Not tested	<20	<20	Not tested	<20	<20	<20	<20	<20	<20	<20	<20	<20	<20	<20	<20	Not tested	Not tested
Domestic birds	Numida meleagris	Boa Viagem	PLI area (index case street)	GG 025	Serum	2019-09-05	Not tested	<10	Not tested	Not tested	Not tested	Not tested	Not tested	Seronegative	GG 025/2(GG91)	2019-11-20	≥10	160	Not tested	Not tested	Seronegative	Seronegative	<20	<20	<20	<20	<20	Not tested	Not tested	Not tested	Not tested	Not tested	<20	<20	Not tested	<20	<20	<20	<20	<20	<20	<20	<20	<20	<20	<20	<20	Not tested	Not tested
Domestic birds	Gallus gallus domesticus	Boa Viagem	PLI area (index case street)	GG 026	Serum	2019-09-05	Not tested	≥10	<10	Not tested	Not tested	Not tested	Not tested	Seronegative	GG 026/2(GG90 ou GG91)	2019-11-20	<10	<10	Not tested	Not tested	Seronegative	Seronegative	<20	<20	<20	<20	<20	Not tested	Not tested	Not tested	Not tested	Not tested	<20	<20	Not tested	<20	<20	<20	<20	<20	<20	<20	<20	<20	<20	<20	<20	Not tested	Not tested
Domestic birds	Gallus gallus domesticus	Boa Viagem	PLI area (index case street)	GG 027	Serum	2019-09-05	Not tested	≥10	80	<10	<10	Not tested	Not tested	WNV	Not tested	Not tested	Not tested	Not tested	Not tested	Not tested	Undifferentiated flavivirus	WNV	20	20	20	<20	<20	Not tested	Not tested	Not tested	Not tested	Not tested	<20	<20	Not tested	<20	<20	<20	<20	<20	<20	<20	<20	<20	<20	<20	<20	Not tested	Not tested
Domestic birds	Gallus gallus domesticus	Boa Viagem	PLI area (index case street)	GG 028	Serum	2019-09-05	Not tested	≥10	<10	Not tested	Not tested	Not tested	Not tested	Seronegative	Not tested	Not tested	Not tested	Not tested	Not tested	Not tested	Seronegative	Seronegative	<20	<20	<20	<20	<20	Not tested	Not tested	Not tested	Not tested	Not tested	<20	<20	Not tested	<20	<20	<20	<20	<20	<20	<20	<20	<20	<20	<20	<20	Not tested	Not tested
Domestic birds	Gallus gallus domesticus	Boa Viagem	PLI area (index case street)	GG 029	Serum	2019-09-05	Not tested	<10	Not tested	Not tested	Not tested	Not tested	Not tested	Seronegative	GG 029/2(GG89)	2019-11-20	<10	<10	Not tested	Not tested	Seronegative	Seronegative	<20	<20	<20	<20	<20	Not tested	Not tested	Not tested	Not tested	Not tested	<20	<20	Not tested	40	<20	80	<20	<20	<20	<20	<20	<20	<20	<20	<20	Not tested	Not tested
Domestic birds	Gallus gallus domesticus	Boa Viagem	PLI area (index case street)	GG 030	Serum	2019-09-05	Not tested	≥10	160	10	<10	Not tested	Not tested	WNV	GG 030/2(GG71)	2019-11-20	<10	<10	Not tested	Not tested	Undifferentiated flavivirus	WNV	40	40	40	<20	<20	Not tested	Not tested	Not tested	Not tested	Not tested	<20	<20	Not tested	<20	<20	<20	<20	<20	<20	<20	<20	<20	<20	<20	<20	Not tested	Not tested
Domestic birds	Gallus gallus domesticus	Boa Viagem	PLI area (index case street)	GG 031	Serum	2019-09-05	Not tested	<10	Not tested	Not tested	Not tested	Not tested	Not tested	Seronegative	GG 031/2(GG71)	2019-11-20	<10	<10	Not tested	Not tested	Seronegative	Seronegative	<20	<20	<20	<20	<20	Not tested	Not tested	Not tested	Not tested	Not tested	<20	<20	Not tested	<20	<20	<20	<20	<20	<20	<20	<20	<20	<20	<20	<20	Not tested	Not tested
Domestic birds	Gallus gallus domesticus	Boa Viagem	PLI area (index case street)	GG 032	Serum	2019-09-05	Not tested	<10	Not tested	Not tested	Not tested	Not tested	Not tested	Seronegative	GG 032/2(GG71)	2019-11-20	<10	<10	Not tested	Not tested	Seronegative	Seronegative	<20	<20	<20	<20	<20	Not tested	Not tested	Not tested	Not tested	Not tested	<20	<20	Not tested	<20	<20	<20	<20	<20	<20	<20	<20	<20	<20	<20	<20	Not tested	Not tested
Domestic birds	Gallus gallus domesticus	Boa Viagem	PLI area (index case street)	GG 033	Serum	2019-09-05	Not tested	<10	Not tested	Not tested	Not tested	Not tested	Not tested	Seronegative	GG33/2(GG94 OU 95)	2019-11-20	<10	<10	Not tested	Not tested	Seronegative	Seronegative	<20	<20	<20	<20	<20	Not tested	Not tested	Not tested	Not tested	Not tested	<20	<20	Not tested	<20	<20	<20	<20	<20	<20	<20	<20	<20	<20	<20	<20	Not tested	Not tested
Domestic birds	Gallus gallus domesticus	Boa Viagem	PLI area (index case street)	GG 034	Serum	2019-09-05	Not tested	≥10	10	Not tested	Not tested	Not tested	Not tested	Inconclusive	GG34/2(GG93)	2019-11-20	≥10	160	Not tested	Not tested	Undifferentiated flavivirus	WNV	20	20	<20	<20	<20	Not tested	Not tested	Not tested	Not tested	Not tested	<20	<20	Not tested	<20	<20	<20	<20	<20	<20	<20	<20	<20	<20	<20	<20	Not tested	Not tested
Domestic birds	Gallus gallus domesticus	Boa Viagem	PLI area (index case street)	GG 035	Serum	2019-09-05	Not tested	<10	Not tested	Not tested	Not tested	Not tested	Not tested	Seronegative	GG35/2(GG94 OU 95)	2019-11-20	<10	<10	Not tested	Not tested	Seronegative	Seronegative	<20	<20	<20	<20	<20	Not tested	Not tested	Not tested	Not tested	Not tested	<20	<20	Not tested	<20	<20	<20	<20	<20	<20	<20	<20	<20	<20	<20	<20	Not tested	Not tested
Domestic birds	Gallus gallus domesticus	Boa Viagem	PLI area (index case street)	GG 036	Serum	2019-09-05	Not tested	<10	Not tested	Not tested	Not tested	Not tested	Not tested	Seronegative	GG36/2(GG96)	2019-11-20	<10	<10	Not tested	Not tested	Seronegative	Seronegative	<20	<20	<20	<20	<20	Not tested	Not tested	Not tested	Not tested	Not tested	<20	<20	Not tested	<20	<20	<20	<20	<20	<20	<20	<20	<20	<20	<20	<20	Not tested	Not tested
Domestic birds	Gallus gallus domesticus	Boa Viagem	PLI area (index case street)	GG 037	Serum	2019-09-05	Not tested	<10	Not tested	Not tested	Not tested	Not tested	Not tested	Seronegative	GG37/2(GG96)	2019-11-20	<10	<10	Not tested	Not tested	Seronegative	Seronegative	<20	<20	<20	<20	<20	Not tested	Not tested	Not tested	Not tested	Not tested	<20	<20	Not tested	<20	<20	<20	<20	<20	<20	<20	<20	<20	<20	<20	<20	Not tested	Not tested
Domestic birds	Gallus gallus domesticus	Boa Viagem	PLI area (index case street)	GG 038	Serum	2019-09-05	Not tested	<10	Not tested	Not tested	Not tested	Not tested	Not tested	Seronegative	GG38/2(GG96)	2019-11-20	<10	<10	Not tested	Not tested	Seronegative	Seronegative	<20	<20	<20	<20	<20	Not tested	Not tested	Not tested	Not tested	Not tested	<20	<20	Not tested	<20	<20	<20	<20	<20	<20	<20	<20	<20	<20	<20	<20	Not tested	Not tested
Domestic birds	Gallus gallus domesticus	Boa Viagem	PLI area (index case street)	GG 039	Serum	2019-09-05	Not tested	<10	Not tested	Not tested	Not tested	Not tested	Not tested	Seronegative	GG39/2(GG96)	2019-11-20	<10	<10	Not tested	Not tested	Seronegative	Seronegative	<20	<20	<20	<20	<20	Not tested	Not tested	Not tested	Not tested	Not tested	<20	<20	Not tested	<20	<20	<20	<20	<20	<20	<20	<20	<20	<20	<20	<20	Not tested	Not tested
Domestic birds	Gallus gallus domesticus	Boa Viagem	PLI area (index case street)	GG 040	Serum	2019-09-05	Not tested	<10	Not tested	Not tested	Not tested	Not tested	Not tested	Seronegative	GG40/2(GG96)	2019-11-20	<10	<10	Not tested	Not tested	Seronegative	Seronegative	<20	<20	<20	<20	<20	Not tested	Not tested	Not tested	Not tested	Not tested	<20	<20	Not tested	<20	<20	<20	<20	<20	<20	<20	<20	<20	<20	<20	<20	Not tested	Not tested
Domestic birds	Gallus gallus domesticus	Boa Viagem	PLI area (index case street)	GG 041	Serum	2019-09-05	Not tested	<10	Not tested	Not tested	Not tested	Not tested	Not tested	Seronegative	GG41/2(GG96)	2019-11-20	<10	<10	Not tested	Not tested	Seronegative	Seronegative	<20	<20	<20	<20	<20	Not tested	Not tested	Not tested	Not tested	Not tested	<20	<20	Not tested	<20	<20	<20	<20	<20	<20	<20	<20	<20	<20	<20	<20	Not tested	Not tested
Domestic birds	Gallus gallus domesticus	Boa Viagem	PLI area (index case street)	GG 042	Serum	2019-09-05	Not tested	<10	Not tested	Not tested	Not tested	Not tested	Not tested	Seronegative	GG42/2(GG97)	2019-11-20	<10	<10	Not tested	Not tested	Seronegative	Seronegative	<20	<20	<20	<20	<20	Not tested	Not tested	Not tested	Not tested	Not tested	<20	<20	Not tested	<20	<20	<20	<20	<20	<20	<20	<20	<20	<20	<20	<20	Not tested	Not tested
Domestic birds	Gallus gallus domesticus	Boa Viagem	PLI area (index case street)	GG 043	Serum	2019-09-05	Not tested	<10	Not tested	Not tested	Not tested	Not tested	Not tested	Seronegative	Not tested	Not tested	Not tested	Not tested	Not tested	Not tested	Seronegative	Seronegative	<20	<20	<20	<20	<20	Not tested	Not tested	Not tested	Not tested	Not tested	<20	<20	Not tested	<20	<20	<20	<20	<20	<20	<20	<20	<20	<20	<20	<20	Not tested	Not tested
Domestic birds	Gallus gallus domesticus	Boa Viagem	PLI area (index case street)	GG 044	Serum	2019-09-05	Not tested	≥10	320	<10	<10	Not tested	Not tested	WNV	GG44/2(GG87)	2019-11-20	<10	<10	Not tested	Not tested	WNV	WNV	160	40	20	<20	<20	Not tested	Not tested	Not tested	Not tested	Not tested	<20	<20	Not tested	<20	<20	<20	<20	<20	<20	<20	<20	<20	<20	<20	<20	Not tested	Not tested
Domestic birds	Gallus gallus domesticus	Boa Viagem	PLI area (index case street)	GG 045	Serum	2019-09-05	Not tested	<10	Not tested	Not tested	Not tested	Not tested	Not tested	Seronegative	Not tested	Not tested	Not tested	Not tested	Not tested	Not tested	Seronegative	Seronegative	<20	<20	<20	<20	<20	Not tested	Not tested	Not tested	Not tested	Not tested	<20	<20	Not tested	<20	<20	<20	<20	<20	<20	<20	<20	<20	<20	<20	<20	Not tested	Not tested
Domestic birds	Gallus gallus domesticus	Boa Viagem	PLI area (index case street)	GG 046	Serum	2019-09-05	Not tested	<10	Not tested	Not tested	Not tested	Not tested	Not tested	Seronegative	Not tested	Not tested	Not tested	Not tested	Not tested	Not tested	Seronegative	Seronegative	<20	<20	<20	<20	<20	Not tested	Not tested	Not tested	Not tested	Not tested	<20	<20	Not tested	<20	<20	<20	<20	<20	<20	<20	<20	<20	<20	<20	<20	Not tested	Not tested
Domestic birds	?	Boa Viagem	PLI area (index case street)	GG 047	Serum	2019-09-05	Not tested	≥10	40	<10	<10	Not tested	Not tested	WNV	Not tested	Not tested	Not tested	Not tested	Not tested	Not tested	Undifferentiated flavivirus	WNV	20	20	<20	<20	<20	Not tested	Not tested	Not tested	Not tested	Not tested	<20	<20	Not tested	<20	<20	<20	<20	<20	<20	<20	<20	<20	<20	<20	<20	Not tested	Not tested
Domestic birds	Gallus gallus domesticus	Boa Viagem	PLI area (index case street)	GG 048	Serum	2019-09-06	Not tested	≥10	320	<10	<10	Not tested	Not tested	WNV	GG48/2(GG105)	2019-11-20	≥10	2560	Not tested	Not tested	Undifferentiated flavivirus	WNV	80	40	20	<20	<20	Not tested	Not tested	Not tested	Not tested	Not tested	<20	<20	Not tested	<20	<20	<20	<20	<20	<20	<20	<20	<20	<20	<20	<20	Not tested	Not tested
Domestic birds	Gallus gallus domesticus	Boa Viagem	PLI area (index case street)	GG 049	Serum	2019-09-06	Not tested	≥10	<10	Not tested	Not tested	Not tested	Not tested	Seronegative	GG49/2(GG104)	2019-11-20	<10	<10	Not tested	Not tested	Seronegative	Seronegative	<20	<20	<20	<20	<20	Not tested	Not tested	Not tested	Not tested	Not tested	<20	<20	Not tested	<20	<20	<20	<20	<20	<20	<20	<20	<20	<20	<20	<20	Not tested	Not tested
Domestic birds	Gallus gallus domesticus	Boa Viagem	PLI area (index case street)	GG 050	Serum	2019-09-06	Not tested	<10	Not tested	Not tested	Not tested	Not tested	Not tested	Seronegative	GG50/2(GG106)	2019-11-20	<10	<10	Not tested	Not tested	Seronegative	Seronegative	<20	<20	<20	<20	<20	Not tested	Not tested	Not tested	Not tested	Not tested	<20	<20	Not tested	20	<20	80	<20	<20	<20	<20	<20	<20	<20	<20	<20	Not tested	Not tested
Domestic birds	Gallus gallus domesticus	Boa Viagem	PLI area (index case street)	GG 051	Serum	2019-09-06	Not tested	≥10	40	<10	<10	Not tested	Not tested	WNV	GG51/2(GG107)	2019-11-20	≥10	160	Not tested	Not tested	Seronegative	Seronegative	<20	<20	<20	<20	<20	Not tested	Not tested	Not tested	Not tested	Not tested	<20	<20	Not tested	<20	<20	<20	<20	<20	<20	<20	<20	<20	<20	<20	<20	Not tested	Not tested
Domestic birds	Gallus gallus domesticus	Boa Viagem	PLI area (index case street)	GG 052	Serum	2019-09-06	Not tested	≥10	10	Not tested	Not tested	Not tested	Not tested	Inconclusive	Not tested	Not tested	Not tested	Not tested	Not tested	Not tested	Seronegative	Seronegative	<20	<20	<20	<20	<20	Not tested	Not tested	Not tested	Not tested	Not tested	<20	<20	Not tested	20	<20	40	<20	<20	<20	<20	<20	<20	<20	<20	<20	Not tested	Not tested
Domestic birds	Gallus gallus domesticus	Boa Viagem	PLI area (index case street)	GG 053	Serum	2019-09-06	Not tested	<10	Not tested	Not tested	Not tested	Not tested	Not tested	Seronegative	Not tested	Not tested	Not tested	Not tested	Not tested	Not tested	Seronegative	Seronegative	<20	<20	<20	<20	<20	Not tested	Not tested	Not tested	Not tested	Not tested	<20	<20	Not tested	20	<20	80	<20	<20	<20	<20	<20	<20	<20	<20	<20	Not tested	Not tested
Domestic birds	Gallus gallus domesticus	Boa Viagem	PLI area (index case street)	GG 054	Serum	2019-09-06	Not tested	<10	Not tested	Not tested	Not tested	Not tested	Not tested	Seronegative	Not tested	Not tested	Not tested	Not tested	Not tested	Not tested	Seronegative	Seronegative	<20	<20	<20	<20	<20	Not tested	Not tested	Not tested	Not tested	Not tested	<20	<20	Not tested	<20	<20	<20	<20	<20	<20	<20	<20	<20	<20	<20	<20	Not tested	Not tested
Domestic birds	Gallus gallus domesticus	Boa Viagem	PLI area (index case street)	GG 055	Serum	2019-09-06	Not tested	≥10	40	<10	<10	Not tested	Not tested	WNV	Not tested	Not tested	Not tested	Not tested	Not tested	Not tested	WNV	WNV	20	<20	<20	<20	<20	Not tested	Not tested	Not tested	Not tested	Not tested	<20	<20	Not tested	<20	<20	80	<20	<20	<20	<20	<20	<20	<20	<20	<20	Not tested	Not tested
Domestic birds	Gallus gallus domesticus	Boa Viagem	PLI area (Neighborhood C)	GG 056	Serum	2019-09-06	Not tested	≥10	40	<10	<10	Not tested	Not tested	WNV	Not tested	Not tested	Not tested	Not tested	Not tested	Not tested	WNV	WNV	20	<20	<20	<20	<20	Not tested	Not tested	Not tested	Not tested	Not tested	<20	<20	Not tested	<20	<20	<20	<20	<20	<20	<20	<20	<20	<20	<20	<20	Not tested	Not tested
Domestic birds	Gallus gallus domesticus	Boa Viagem	PLI area (Neighborhood C)	GG 057	Serum	2019-09-06	Not tested	≥10	10	Not tested	Not tested	Not tested	Not tested	Inconclusive	Not tested	Not tested	Not tested	Not tested	Not tested	Not tested	Undifferentiated flavivirus	WNV	80	40	40	<20	<20	Not tested	Not tested	Not tested	Not tested	Not tested	<20	<20	Not tested	20	<20	80	<20	<20	<20	<20	<20	<20	<20	<20	<20	Not tested	Not tested
Domestic birds	Gallus gallus domesticus	Boa Viagem	PLI area (Neighborhood C)	GG 058	Serum	2019-09-06	Not tested	≥10	40	<10	<10	Not tested	Not tested	WNV	Not tested	Not tested	Not tested	Not tested	Not tested	Not tested	Seronegative	Seronegative	<20	<20	<20	<20	<20	Not tested	Not tested	Not tested	Not tested	Not tested	<20	<20	Not tested	<20	<20	<20	<20	<20	<20	<20	<20	<20	<20	<20	<20	Not tested	Not tested
Domestic birds	Gallus gallus domesticus	Boa Viagem	PLI area (Neighborhood C)	GG 059	Serum	2019-09-06	Not tested	<10	Not tested	Not tested	Not tested	Not tested	Not tested	Seronegative	Not tested	Not tested	Not tested	Not tested	Not tested	Not tested	Seronegative	Seronegative	<20	<20	<20	<20	<20	Not tested	Not tested	Not tested	Not tested	Not tested	<20	<20	Not tested	<20	<20	<20	<20	<20	<20	<20	<20	<20	<20	<20	<20	Not tested	Not tested
Domestic birds	Gallus gallus domesticus	Boa Viagem	PLI area (Neighborhood C)	GG 060	Serum	2019-09-06	Not tested	≥10	160	<10	<10	Not tested	Not tested	WNV	Not tested	Not tested	Not tested	Not tested	Not tested	Not tested	Undifferentiated flavivirus	WNV	160	80	80	<20	<20	Not tested	Not tested	Not tested	Not tested	Not tested	<20	<20	Not tested	20	<20	80	<20	<20	<20	<20	<20	<20	<20	<20	<20	Not tested	Not tested
Domestic birds	Gallus gallus domesticus	Boa Viagem	PLI area (Neighborhood B)	GG 061	Serum	2019-09-09	Not tested	<10	Not tested	Not tested	Not tested	Not tested	Not tested	Seronegative	Not tested	Not tested	Not tested	Not tested	Not tested	Not tested	Seronegative	Seronegative	<20	<20	<20	<20	<20	Not tested	Not tested	Not tested	Not tested	Not tested	<20	<20	Not tested	<20	<20	<20	<20	<20	<20	<20	<20	<20	<20	<20	<20	Not tested	Not tested
Domestic birds	Gallus gallus domesticus	Boa Viagem	PLI area (Neighborhood B)	GG 062	Serum	2019-09-09	Not tested	<10	Not tested	Not tested	Not tested	Not tested	Not tested	Seronegative	Not tested	Not tested	Not tested	Not tested	Not tested	Not tested	Seronegative	Seronegative	<20	<20	<20	<20	<20	Not tested	Not tested	Not tested	Not tested	Not tested	<20	<20	Not tested	<20	<20	<20	<20	<20	<20	<20	<20	<20	<20	<20	<20	Not tested	Not tested
Domestic birds	Gallus gallus domesticus	Boa Viagem	Farm 1	GG 063	Serum	2019-09-10	Not tested	≥10	40	<10	<10	Not tested	Not tested	WNV	Not tested	Not tested	Not tested	Not tested	Not tested	Not tested	WNV	WNV	20	<20	<20	<20	<20	Not tested	Not tested	Not tested	Not tested	Not tested	<20	<20	Not tested	<20	<20	<20	<20	<20	<20	<20	<20	<20	<20	<20	<20	Not tested	Not tested
Domestic birds	Gallus gallus domesticus	Boa Viagem	Farm 1	GG 064	Serum	2019-09-10	Not tested	<10	Not tested	Not tested	Not tested	Not tested	Not tested	Seronegative	Not tested	Not tested	Not tested	Not tested	Not tested	Not tested	Seronegative	Seronegative	<20	<20	<20	<20	<20	Not tested	Not tested	Not tested	Not tested	Not tested	<20	<20	Not tested	<20	<20	<20	<20	<20	<20	<20	<20	<20	<20	<20	<20	Not tested	Not tested
Domestic birds	Gallus gallus domesticus	Boa Viagem	Farm 1	GG 065	Serum	2019-09-10	Not tested	<10	Not tested	Not tested	Not tested	Not tested	Not tested	Seronegative	Not tested	Not tested	Not tested	Not tested	Not tested	Not tested	Seronegative	Seronegative	<20	<20	<20	<20	<20	Not tested	Not tested	Not tested	Not tested	Not tested	<20	<20	Not tested	<20	<20	<20	<20	<20	<20	<20	<20	<20	<20	<20	<20	Not tested	Not tested
Domestic birds	Anser anser domesticus	Boa Viagem	Farm 1	GG 066	Serum	2019-09-10	Not tested	<10	Not tested	Not tested	Not tested	Not tested	Not tested	Seronegative	GG66/2(GG102)	2019-11-20	<10	<10	Not tested	Not tested	Seronegative	Seronegative	<20	<20	<20	<20	<20	Not tested	Not tested	Not tested	Not tested	Not tested	<20	<20	Not tested	<20	<20	<20	<20	<20	<20	<20	<20	<20	<20	<20	<20	Not tested	Not tested
Domestic birds	Anser anser domesticus	Boa Viagem	Farm 1	GG 067	Serum	2019-09-10	Not tested	≥10	40	<10	<10	Not tested	Not tested	WNV	GG67/2(GG103)	2019-11-20	≥10	40	Not tested	Not tested	Undifferentiated flavivirus	WNV	20	160	160	<20	40	Not tested	Not tested	Not tested	Not tested	Not tested	<20	20	Not tested	<20	<20	<20	<20	<20	<20	<20	<20	<20	<20	<20	<20	Not tested	Not tested
Equids	Equus ferus caballus	Boa Viagem	PLI area (index case street)	EQ 001	Serum	2019-09-04	Negative	<10	Not tested	Not tested	Not tested	Not tested	Not tested	Seronegative	Equid 1/2(EQ28)	2019-11-19	<10	<10	Not tested	Not tested	Seronegative	Seronegative	<20	<20	<20	<20	<20	Not tested	Not tested	Not tested	Not tested	Not tested	<20	<20	Not tested	<20	<20	<20	<20	<20	<20	<20	<20	<20	<20	<20	<20	Not tested	Not tested
Equids	Equus ferus caballus	Boa Viagem	PLI area (index case street)	EQ 002	Serum	2019-09-04	Negative	≥10	640	80	<10	Not tested	Not tested	WNV	Equid 02/2(EQ 29)	2019-11-19	≥10	320	Not tested	Not tested	Undifferentiated flavivirus	WNV	80	80	20	<20	<20	Not tested	Not tested	Not tested	Not tested	Not tested	<20	<20	Not tested	80	20	<20	20	20	20	<20	<20	160	<20	<20	<20	Not tested	Not tested
Equids	Equus ferus caballus	Boa Viagem	PLI area (index case street)	EQ 003	Serum	2019-09-04	Negative	≥10	320	<10	<10	Not tested	Not tested	WNV	Equid 03/2(EQ 31)	2019-11-19	≥10	320	Not tested	Not tested	WNV	WNV	20	<20	<20	<20	<20	Not tested	Not tested	Not tested	Not tested	Not tested	<20	<20	Not tested	<20	<20	<20	<20	80	<20	<20	<20	<20	<20	<20	<20	Not tested	Not tested
Equids	Equus ferus caballus	Boa Viagem	PLI area (index case street)	EQ 004	Serum	2019-09-04	Negative	≥10	10	Not tested	Not tested	Not tested	Not tested	Inconclusive	Equid 04/2(EQ30)	2019-11-19	≥10	10	Not tested	Not tested	Undifferentiated flavivirus	WNV	20	40	20	<20	<20	Not tested	Not tested	Not tested	Not tested	Not tested	<20	<20	Not tested	<20	<20	<20	<20	<20	80	<20	<20	<20	<20	<20	<20	Not tested	Not tested
Equids	Equus ferus caballus	Boa Viagem	Farm 2	EQ 005	Serum	2019-09-04	Negative	≥10	320	<10	<10	Not tested	Not tested	WNV	Equid 05/2(EQ 25)	2019-11-19	≥10	320	Not tested	Not tested	WNV	WNV	20	<20	<20	<20	<20	Not tested	Not tested	Not tested	Not tested	Not tested	<20	<20	Not tested	<20	<20	<20	<20	<20	<20	<20	<20	<20	<20	<20	<20	Not tested	Not tested
Equids	Equus ferus caballus	Boa Viagem	Farm 2	EQ 006	Serum	2019-09-04	Negative	≥10	640	<10	<10	Not tested	Not tested	WNV	Equid 06/2(EQ 26)	2019-11-19	≥10	320	Not tested	Not tested	WNV	WNV	20	<20	<20	<20	<20	Not tested	Not tested	Not tested	Not tested	Not tested	<20	<20	Not tested	<20	<20	<20	<20	<20	<20	<20	<20	<20	<20	<20	<20	Not tested	Not tested
Equids	Equus ferus caballus	Boa Viagem	Farm 3	EQ 007	Serum	2019-09-04	Negative	≥10	160	<20	<10	Not tested	Not tested	WNV	Equid 07(EQ 27)	2019-11-19	≥10	320	Not tested	Not tested	Undifferentiated flavivirus	WNV	20	40	20	20	<20	Not tested	Not tested	Not tested	Not tested	Not tested	<20	<20	Not tested	20	<20	<20	<20	<20	<20	<20	<20	<20	<20	<20	<20	Not tested	Not tested
Equids	Equus ferus caballus	Boa Viagem	PLI area (Neighborhood C)	EQ 008	Serum	2019-09-06	Negative	≥10	160	640	<10	Not tested	Not tested	SLEV	Not tested	Not tested	Not tested	Not tested	Not tested	Not tested	Undifferentiated flavivirus	WNV	80	<20	80	40	20	Not tested	Not tested	Not tested	Not tested	Not tested	<20	<20	Not tested	<20	<20	<20	<20	40	20	<20	<20	<20	<20	<20	<20	Not tested	Not tested
Equids	Equus ferus caballus	Boa Viagem	PLI area (Neighborhood C)	EQ 009	Serum	2019-09-06	Negative	≥10	80	320	<10	Not tested	Not tested	SLEV	Not tested	Not tested	Not tested	Not tested	Not tested	Not tested	Undifferentiated flavivirus	WNV	80	320	160	40	40	Not tested	Not tested	Not tested	Not tested	Not tested	<20	20	Not tested	20	20	<20	<20	40	<20	<20	<20	20	<20	<20	<20	Not tested	Not tested
Equids	Equus ferus caballus	Boa Viagem	PLI area (Neighborhood C)	EQ 010	Serum	2019-09-06	Negative	≥10	160	80	<10	Not tested	Not tested	Undifferentiated flavivirus	Not tested	Not tested	Not tested	Not tested	Not tested	Not tested	Undifferentiated flavivirus	WNV	20	20	20	<20	<20	Not tested	Not tested	Not tested	Not tested	Not tested	<20	<20	Not tested	20	20	<20	<20	20	<20	<20	<20	20	<20	<20	<20	Not tested	Not tested
Equids	Equus ferus caballus	Boa Viagem	PLI area (Neighborhood B)	EQ 011	Serum	2019-09-07	Negative	≥10	40	<10	<10	Not tested	Not tested	WNV	Equid 11/2(EQ43)	2019-11-20	≥10	40	Not tested	Not tested	Seronegative	Seronegative	<20	<20	<20	<20	<20	Not tested	Not tested	Not tested	Not tested	Not tested	<20	<20	Not tested	<20	<20	<20	<20	<20	<20	<20	<20	<20	<20	<20	<20	Not tested	Not tested
Equids	Equus ferus caballus	Boa Viagem	PLI area (Neighborhood B)	EQ 012	Serum	2019-09-07	Negative	≥10	20	Not tested	Not tested	Not tested	Not tested	Inconclusive	Equid 12/2(EQ42)	2019-11-20	≥10	10	Not tested	Not tested	Undifferentiated flavivirus	WNV	20	20	20	<20	<20	Not tested	Not tested	Not tested	Not tested	Not tested	<20	<20	Not tested	<20	<20	<20	<20	40	80	<20	<20	<20	<20	<20	<20	Not tested	Not tested
Equids	Equus asinus/Equus ferus caballus	Boa Viagem	PLI area (Neighborhood B)	EQ 013	Serum	2019-09-07	Negative	≥10	320	10	<10	Not tested	Not tested	WNV	Equid 13/2(EQ44)	2019-11-20	≥10	320	Not tested	Not tested	Undifferentiated flavivirus	WNV	20	20	20	<20	<20	Not tested	Not tested	Not tested	Not tested	Not tested	<20	<20	Not tested	<20	<20	<20	<20	20	<20	<20	<20	<20	<20	<20	20	Not tested	Not tested
Equids	Equus asinus	Boa Viagem	PLI area (Neighborhood B)	EQ 014	Serum	2019-09-07	Negative	≥10	40	<10	<10	Not tested	Not tested	WNV	Not tested	Not tested	Not tested	Not tested	Not tested	Not tested	Undifferentiated flavivirus	WNV	20	40	20	<20	<20	Not tested	Not tested	Not tested	Not tested	Not tested	<20	<20	Not tested	<20	<20	<20	<20	<20	<20	<20	<20	<20	<20	<20	<20	Not tested	Not tested
Equids	Equus ferus caballus	Boa Viagem	PLI area (Neighborhood B)	EQ 015	Serum	2019-09-07	Negative	<10	Not tested	Not tested	Not tested	Not tested	Not tested	Seronegative	Equid 15/2(EQ42)	2019-11-20	≥10	10	Not tested	Not tested	Seronegative	Seronegative	<20	<20	<20	<20	<20	Not tested	Not tested	Not tested	Not tested	Not tested	<20	<20	Not tested	<20	<20	<20	<20	40	20	<20	<20	<20	<20	<20	<20	Not tested	Not tested
Equids	Equus asinus	Boa Viagem	PLI area (Neighborhood B)	EQ 016	Serum	2019-09-07	Negative	≥10	20	Not tested	Not tested	Not tested	Not tested	Inconclusive	Not tested	Not tested	Not tested	Not tested	Not tested	Not tested	Seronegative	Seronegative	<20	<20	<20	<20	<20	Not tested	Not tested	Not tested	Not tested	Not tested	<20	<20	Not tested	<20	<20	<20	<20	<20	<20	<20	<20	<20	<20	<20	<20	Not tested	Not tested
Equids	Equus ferus caballus	Boa Viagem	PLI area (index case street)	EQ 017	Serum	2019-09-07	Negative	≥10	20	Not tested	Not tested	Not tested	Not tested	Inconclusive	Not tested	Not tested	Not tested	Not tested	Not tested	Not tested	Undifferentiated flavivirus	WNV	20	40	<20	<20	<20	Not tested	Not tested	Not tested	Not tested	Not tested	<20	<20	Not tested	<20	<20	<20	<20	80	40	<20	<20	<20	<20	<20	<20	Not tested	Not tested
Equids	Equus ferus caballus	Boa Viagem	Farm 1	EQ 018	Serum	2019-09-10	Negative	<10	Not tested	Not tested	Not tested	Not tested	Not tested	Seronegative	Equid 18/2(EQ36 32?)	2019-11-20	<10	<10	Not tested	Not tested	Seronegative	Seronegative	<20	<20	<20	<20	<20	Not tested	Not tested	Not tested	Not tested	Not tested	<20	<20	Not tested	<20	<20	<20	<20	40	<20	<20	<20	<20	<20	<20	<20	Not tested	Not tested
Equids	Equus ferus caballus	Boa Viagem	Farm 1	EQ 019	Serum	2019-09-10	Negative	<10	Not tested	Not tested	Not tested	Not tested	Not tested	Seronegative	Equid 19/2(EQ41)	2019-11-20	≥10	20	Not tested	Not tested	Seronegative	Seronegative	<20	<20	<20	<20	<20	Not tested	Not tested	Not tested	Not tested	Not tested	<20	<20	Not tested	<20	<20	<20	<20	<20	20	<20	<20	<20	<20	<20	<20	Not tested	Not tested
Equids	Equus ferus caballus	Boa Viagem	Farm 1	EQ 020	Serum	2019-09-10	Negative	≥10	160	10	<10	Not tested	Not tested	WNV	Equid 20/2(EQ39)	2019-11-20	≥10	320	Not tested	Not tested	Undifferentiated flavivirus	WNV	20	20	20	<20	<20	Not tested	Not tested	Not tested	Not tested	Not tested	<20	<20	Not tested	<20	<20	<20	<20	<20	<20	<20	<20	<20	<20	<20	<20	Not tested	Not tested
Equids	Equus ferus caballus	Boa Viagem	Farm 1	EQ 021	Serum	2019-09-10	Negative	≥10	20	Not tested	Not tested	Not tested	Not tested	Inconclusive	Equid 21/2(EQ35)	2019-11-20	≥10	40	Not tested	Not tested	SLEV	WNV	40	160	40	20	<20	Not tested	Not tested	Not tested	Not tested	Not tested	<20	<20	Not tested	<20	<20	<20	<20	160	40	<20	<20	<20	<20	<20	<20	Not tested	Not tested
Equids	Equus ferus caballus	Boa Viagem	Farm 1	EQ 022	Serum	2019-09-10	Negative	≥10	40	<10	<10	Not tested	Not tested	WNV	Equid 22/2(EQ38)	2019-11-20	≥10	80	Not tested	Not tested	Undifferentiated flavivirus	WNV	20	40	20	20	<20	Not tested	Not tested	Not tested	Not tested	Not tested	<20	<20	Not tested	<20	<20	<20	<20	≥320	20	<20	<20	<20	<20	<20	<20	Not tested	Not tested
Equids	Equus ferus caballus	Boa Viagem	Farm 1	EQ 023	Serum	2019-09-10	Negative	<10	Not tested	Not tested	Not tested	Not tested	Not tested	Seronegative	Not tested	Not tested	Not tested	Not tested	Not tested	Not tested	Undifferentiated flavivirus	WNV	20	20	20	<20	<20	Not tested	Not tested	Not tested	Not tested	Not tested	<20	<20	Not tested	<20	<20	<20	<20	<20	<20	<20	<20	<20	<20	<20	<20	Not tested	Not tested
Equids	Equus ferus caballus	Boa Viagem	Farm 1	EQ 024	Serum	2019-09-10	Negative	≥10	20	Not tested	Not tested	Not tested	Not tested	Inconclusive	Equid 24/2(EQ37)	2019-11-20	<10	<10	Not tested	Not tested	SLEV	WNV	20	80	20	20	<20	Not tested	Not tested	Not tested	Not tested	Not tested	<20	<20	Not tested	<20	<20	<20	<20	80	20	<20	<20	<20	<20	<20	<20	Not tested	Not tested
Equids	Equus ferus caballus	Boa Viagem	Farm 1	EQ 025	Serum	2019-09-10	Negative	≥10	640	<10	<10	Not tested	Not tested	WNV	Equid 25/2(EQ34)	2019-11-20	≥10	320	Not tested	Not tested	WNV	WNV	20	<20	<20	<20	<20	Not tested	Not tested	Not tested	Not tested	Not tested	<20	<20	Not tested	<20	<20	<20	<20	20	40	<20	<20	<20	<20	<20	20	Not tested	Not tested
Goat	Capra aegagrus hircus	Boa Viagem	PLI area (Neighborhood C)	CAP 001	Serum	2019-09-06	Not tested	<10	Not tested	Not tested	Not tested	Not tested	Not tested	Seronegative	Not tested	Not tested	Not tested	Not tested	Not tested	Not tested	Seronegative	Seronegative	<20	<20	<20	<20	<20	Not tested	Not tested	Not tested	Not tested	Not tested	<20	<20	Not tested	<20	<20	<20	<20	<20	<20	<20	<20	<20	<20	<20	<20	Not tested	Not tested
Goat	Capra aegagrus hircus	Boa Viagem	PLI area (Neighborhood C)	CAP 002	Serum	2019-09-06	Not tested	<10	Not tested	Not tested	Not tested	Not tested	Not tested	Seronegative	Not tested	Not tested	Not tested	Not tested	Not tested	Not tested	Seronegative	Seronegative	<20	<20	<20	<20	<20	Not tested	Not tested	Not tested	Not tested	Not tested	<20	<20	Not tested	<20	<20	<20	<20	<20	<20	<20	<20	<20	<20	<20	<20	Not tested	Not tested
Goat	Capra aegagrus hircus	Boa Viagem	PLI area (Neighborhood C)	CAP 003	Serum	2019-09-06	Not tested	<10	Not tested	Not tested	Not tested	Not tested	Not tested	Seronegative	Not tested	Not tested	Not tested	Not tested	Not tested	Not tested	Seronegative	Seronegative	<20	<20	<20	<20	<20	Not tested	Not tested	Not tested	Not tested	Not tested	<20	<20	Not tested	<20	<20	<20	<20	<20	<20	<20	<20	<20	<20	<20	<20	Not tested	Not tested
Goat	Capra aegagrus hircus	Boa Viagem	PLI area (Neighborhood C)	CAP 004	Serum	2019-09-06	Not tested	<10	Not tested	Not tested	Not tested	Not tested	Not tested	Seronegative	Not tested	Not tested	Not tested	Not tested	Not tested	Not tested	Seronegative	Seronegative	<20	<20	<20	<20	<20	Not tested	Not tested	Not tested	Not tested	Not tested	<20	<20	Not tested	<20	<20	<20	<20	<20	160	<20	<20	<20	<20	<20	<20	Not tested	Not tested
Goat	Capra aegagrus hircus	Boa Viagem	PLI area (Neighborhood C)	CAP 005	Serum	2019-09-06	Not tested	<10	Not tested	Not tested	Not tested	Not tested	Not tested	Seronegative	Not tested	Not tested	Not tested	Not tested	Not tested	Not tested	Seronegative	Seronegative	<20	<20	<20	<20	<20	Not tested	Not tested	Not tested	Not tested	Not tested	<20	<20	Not tested	<20	<20	<20	<20	<20	<20	<20	<20	<20	<20	<20	<20	Not tested	Not tested
Goat	Capra aegagrus hircus	Boa Viagem	PLI area (Neighborhood C)	CAP 006	Serum	2019-09-06	Not tested	<10	Not tested	Not tested	Not tested	Not tested	Not tested	Seronegative	Not tested	Not tested	Not tested	Not tested	Not tested	Not tested	Seronegative	Seronegative	<20	<20	<20	<20	<20	Not tested	Not tested	Not tested	Not tested	Not tested	<20	<20	Not tested	<20	<20	<20	<20	<20	<20	<20	<20	<20	<20	<20	<20	Not tested	Not tested
Goat	Capra aegagrus hircus	Boa Viagem	PLI area (Neighborhood C)	CAP 007	Serum	2019-09-06	Not tested	<10	Not tested	Not tested	Not tested	Not tested	Not tested	Seronegative	Not tested	Not tested	Not tested	Not tested	Not tested	Not tested	Seronegative	Seronegative	<20	<20	<20	<20	<20	Not tested	Not tested	Not tested	Not tested	Not tested	<20	<20	Not tested	<20	<20	<20	<20	<20	<20	<20	<20	<20	<20	<20	<20	Not tested	Not tested
Goat	Capra aegagrus hircus	Boa Viagem	PLI area (Neighborhood C)	CAP 008	Serum	2019-09-06	Not tested	<10	Not tested	Not tested	Not tested	Not tested	Not tested	Seronegative	Not tested	Not tested	Not tested	Not tested	Not tested	Not tested	Seronegative	Seronegative	<20	<20	<20	<20	<20	Not tested	Not tested	Not tested	Not tested	Not tested	<20	<20	Not tested	<20	<20	<20	<20	<20	<20	<20	<20	<20	<20	<20	<20	Not tested	Not tested
Goat	Capra aegagrus hircus	Boa Viagem	PLI area (Neighborhood C)	CAP 009	Serum	2019-09-06	Not tested	<10	Not tested	Not tested	Not tested	Not tested	Not tested	Seronegative	Not tested	Not tested	Not tested	Not tested	Not tested	Not tested	Seronegative	Seronegative	<20	<20	<20	<20	<20	Not tested	Not tested	Not tested	Not tested	Not tested	<20	<20	Not tested	<20	<20	<20	<20	<20	<20	<20	<20	<20	<20	<20	<20	Not tested	Not tested
Goat	Capra aegagrus hircus	Boa Viagem	PLI area (Neighborhood C)	CAP 010	Serum	2019-09-06	Not tested	<10	Not tested	Not tested	Not tested	Not tested	Not tested	Seronegative	Not tested	Not tested	Not tested	Not tested	Not tested	Not tested	Seronegative	Seronegative	<20	<20	<20	<20	<20	Not tested	Not tested	Not tested	Not tested	Not tested	<20	<20	Not tested	<20	<20	<20	<20	<20	<20	<20	<20	<20	<20	<20	<20	Not tested	Not tested
Goat	Capra aegagrus hircus	Boa Viagem	PLI area (Neighborhood C)	CAP 011	Serum	2019-09-06	Not tested	<10	Not tested	Not tested	Not tested	Not tested	Not tested	Seronegative	Not tested	Not tested	Not tested	Not tested	Not tested	Not tested	Seronegative	Seronegative	<20	<20	<20	<20	<20	Not tested	Not tested	Not tested	Not tested	Not tested	<20	<20	Not tested	<20	<20	<20	<20	<20	<20	<20	<20	<20	<20	<20	<20	Not tested	Not tested
Goat	Capra aegagrus hircus	Boa Viagem	PLI area (Neighborhood C)	CAP 012	Serum	2019-09-06	Not tested	<10	Not tested	Not tested	Not tested	Not tested	Not tested	Seronegative	Not tested	Not tested	Not tested	Not tested	Not tested	Not tested	Seronegative	Seronegative	<20	<20	<20	<20	<20	Not tested	Not tested	Not tested	Not tested	Not tested	<20	<20	Not tested	<20	<20	<20	<20	<20	<20	<20	<20	<20	<20	<20	<20	Not tested	Not tested
Goat	Capra aegagrus hircus	Boa Viagem	PLI area (Neighborhood C)	CAP 013	Serum	2019-09-06	Not tested	<10	Not tested	Not tested	Not tested	Not tested	Not tested	Seronegative	Not tested	Not tested	Not tested	Not tested	Not tested	Not tested	Seronegative	Seronegative	<20	<20	<20	<20	<20	Not tested	Not tested	Not tested	Not tested	Not tested	<20	<20	Not tested	<20	<20	<20	<20	<20	<20	<20	<20	<20	<20	<20	<20	Not tested	Not tested
Goat	Capra aegagrus hircus	Boa Viagem	PLI area (Neighborhood C)	CAP 014	Serum	2019-09-06	Not tested	<10	Not tested	Not tested	Not tested	Not tested	Not tested	Seronegative	Not tested	Not tested	Not tested	Not tested	Not tested	Not tested	Seronegative	Seronegative	<20	<20	<20	<20	<20	Not tested	Not tested	Not tested	Not tested	Not tested	<20	<20	Not tested	<20	<20	<20	<20	<20	<20	<20	<20	<20	<20	<20	<20	Not tested	Not tested
Goat	Capra aegagrus hircus	Boa Viagem	PLI area (Neighborhood C)	CAP 015	Serum	2019-09-06	Not tested	<10	Not tested	Not tested	Not tested	Not tested	Not tested	Seronegative	Not tested	Not tested	Not tested	Not tested	Not tested	Not tested	Seronegative	Seronegative	<20	<20	<20	<20	<20	Not tested	Not tested	Not tested	Not tested	Not tested	<20	<20	Not tested	<20	<20	<20	<20	<20	<20	<20	<20	<20	<20	<20	<20	Not tested	Not tested
Goat	Capra aegagrus hircus	Boa Viagem	PLI area (Neighborhood C)	CAP 016	Serum	2019-09-06	Not tested	<10	Not tested	Not tested	Not tested	Not tested	Not tested	Seronegative	Not tested	Not tested	Not tested	Not tested	Not tested	Not tested	Seronegative	Seronegative	<20	<20	<20	<20	<20	Not tested	Not tested	Not tested	Not tested	Not tested	<20	<20	Not tested	<20	<20	<20	<20	<20	<20	<20	<20	<20	<20	<20	<20	Not tested	Not tested
Goat	Capra aegagrus hircus	Boa Viagem	PLI area (Neighborhood C)	CAP 017	Serum	2019-09-06	Not tested	<10	Not tested	Not tested	Not tested	Not tested	Not tested	Seronegative	Not tested	Not tested	Not tested	Not tested	Not tested	Not tested	Seronegative	Seronegative	<20	<20	<20	<20	<20	Not tested	Not tested	Not tested	Not tested	Not tested	<20	<20	Not tested	<20	<20	<20	<20	<20	<20	<20	<20	<20	<20	<20	<20	Not tested	Not tested
Goat	Capra aegagrus hircus	Boa Viagem	PLI area (Neighborhood C)	CAP 018	Serum	2019-09-06	Not tested	<10	Not tested	Not tested	Not tested	Not tested	Not tested	Seronegative	Not tested	Not tested	Not tested	Not tested	Not tested	Not tested	Seronegative	Seronegative	<20	<20	<20	<20	<20	Not tested	Not tested	Not tested	Not tested	Not tested	<20	<20	Not tested	<20	<20	<20	<20	<20	<20	<20	<20	<20	<20	<20	<20	Not tested	Not tested
Goat	Capra aegagrus hircus	Boa Viagem	PLI area (Neighborhood C)	CAP 019	Serum	2019-09-06	Not tested	<10	Not tested	Not tested	Not tested	Not tested	Not tested	Seronegative	Not tested	Not tested	Not tested	Not tested	Not tested	Not tested	Seronegative	Seronegative	<20	<20	<20	<20	<20	Not tested	Not tested	Not tested	Not tested	Not tested	<20	<20	Not tested	<20	<20	<20	<20	<20	<20	<20	<20	<20	<20	<20	<20	Not tested	Not tested
Goat	Capra aegagrus hircus	Boa Viagem	PLI area (Neighborhood C)	CAP 020	Serum	2019-09-06	Not tested	<10	Not tested	Not tested	Not tested	Not tested	Not tested	Seronegative	Not tested	Not tested	Not tested	Not tested	Not tested	Not tested	Seronegative	Seronegative	<20	<20	<20	<20	<20	Not tested	Not tested	Not tested	Not tested	Not tested	<20	<20	Not tested	<20	<20	<20	<20	<20	<20	<20	<20	<20	<20	<20	<20	Not tested	Not tested
Sheep	Ovis aires	Boa Viagem	PLI area (Neighborhood C)	CAP 021	Serum	2019-09-07	Not tested	<10	Not tested	Not tested	Not tested	Not tested	Not tested	Seronegative	Not tested	Not tested	Not tested	Not tested	Not tested	Not tested	Seronegative	Seronegative	<20	<20	<20	<20	<20	Not tested	Not tested	Not tested	Not tested	Not tested	<20	<20	Not tested	<20	<20	<20	<20	<20	<20	<20	<20	<20	<20	<20	<20	Not tested	Not tested
Sheep	Ovis aires	Boa Viagem	PLI area (Neighborhood C)	CAP 022	Serum	2019-09-07	Not tested	<10	Not tested	Not tested	Not tested	Not tested	Not tested	Seronegative	Not tested	Not tested	Not tested	Not tested	Not tested	Not tested	Seronegative	Seronegative	<20	<20	<20	<20	<20	Not tested	Not tested	Not tested	Not tested	Not tested	<20	<20	Not tested	<20	<20	<20	<20	<20	<20	<20	<20	<20	<20	<20	<20	Not tested	Not tested
Sheep	Ovis aires	Boa Viagem	PLI area (Neighborhood C)	CAP 023	Serum	2019-09-07	Not tested	<10	Not tested	Not tested	Not tested	Not tested	Not tested	Seronegative	Not tested	Not tested	Not tested	Not tested	Not tested	Not tested	Seronegative	Seronegative	<20	<20	<20	<20	<20	Not tested	Not tested	Not tested	Not tested	Not tested	<20	<20	Not tested	<20	<20	<20	<20	<20	<20	<20	<20	<20	<20	<20	<20	Not tested	Not tested
Sheep	Ovis aires	Boa Viagem	PLI area (Neighborhood C)	CAP 024	Serum	2019-09-07	Not tested	<10	Not tested	Not tested	Not tested	Not tested	Not tested	Seronegative	Not tested	Not tested	Not tested	Not tested	Not tested	Not tested	Seronegative	Seronegative	<20	<20	<20	<20	<20	Not tested	Not tested	Not tested	Not tested	Not tested	<20	<20	Not tested	<20	<20	<20	<20	<20	<20	<20	<20	<20	<20	<20	<20	Not tested	Not tested
Sheep	Ovis aires	Boa Viagem	PLI area (Neighborhood C)	CAP 025	Serum	2019-09-07	Not tested	<10	Not tested	Not tested	Not tested	Not tested	Not tested	Seronegative	Not tested	Not tested	Not tested	Not tested	Not tested	Not tested	Seronegative	Seronegative	<20	<20	<20	<20	<20	Not tested	Not tested	Not tested	Not tested	Not tested	<20	<20	Not tested	<20	<20	<20	<20	<20	<20	<20	<20	<20	<20	<20	<20	Not tested	Not tested
Sheep	Ovis aires	Boa Viagem	PLI area (Neighborhood C)	CAP 026	Serum	2019-09-07	Not tested	<10	Not tested	Not tested	Not tested	Not tested	Not tested	Seronegative	Not tested	Not tested	Not tested	Not tested	Not tested	Not tested	Seronegative	Seronegative	<20	<20	<20	<20	<20	Not tested	Not tested	Not tested	Not tested	Not tested	<20	<20	Not tested	<20	<20	<20	<20	<20	<20	<20	<20	<20	<20	<20	<20	Not tested	Not tested
Sheep	Ovis aires	Boa Viagem	PLI area (Neighborhood C)	CAP 027	Serum	2019-09-07	Not tested	<10	Not tested	Not tested	Not tested	Not tested	Not tested	Seronegative	Not tested	Not tested	Not tested	Not tested	Not tested	Not tested	Seronegative	Seronegative	<20	<20	<20	<20	<20	Not tested	Not tested	Not tested	Not tested	Not tested	<20	<20	Not tested	<20	<20	<20	<20	<20	<20	<20	<20	<20	<20	<20	<20	Not tested	Not tested
Sheep	Ovis aires	Boa Viagem	PLI area (Neighborhood C)	CAP 028	Serum	2019-09-07	Not tested	<10	Not tested	Not tested	Not tested	Not tested	Not tested	Seronegative	Not tested	Not tested	Not tested	Not tested	Not tested	Not tested	Seronegative	Seronegative	<20	<20	<20	<20	<20	Not tested	Not tested	Not tested	Not tested	Not tested	<20	<20	Not tested	<20	<20	<20	<20	<20	<20	<20	<20	<20	<20	<20	<20	Not tested	Not tested
Sheep	Ovis aires	Boa Viagem	PLI area (Neighborhood C)	CAP 029	Serum	2019-09-07	Not tested	<10	Not tested	Not tested	Not tested	Not tested	Not tested	Seronegative	Not tested	Not tested	Not tested	Not tested	Not tested	Not tested	Seronegative	Seronegative	<20	<20	<20	<20	<20	Not tested	Not tested	Not tested	Not tested	Not tested	<20	<20	Not tested	<20	<20	<20	<20	<20	<20	<20	<20	<20	<20	<20	<20	Not tested	Not tested
Sheep	Ovis aires	Boa Viagem	PLI area (Neighborhood C)	CAP 030	Serum	2019-09-07	Not tested	<10	Not tested	Not tested	Not tested	Not tested	Not tested	seronegative	Not tested	Not tested	Not tested	Not tested	Not tested	Not tested	Seronegative	Seronegative	<20	<20	<20	<20	<20	Not tested	Not tested	Not tested	Not tested	Not tested	<20	<20	Not tested	<20	<20	<20	<20	<20	<20	<20	<20	<20	<20	<20	<20	Not tested	Not tested
Sheep	Ovis aires	Boa Viagem	PLI area (Neighborhood C)	CAP 031	Serum	2019-09-07	Not tested	<10	Not tested	Not tested	Not tested	Not tested	Not tested	Seronegative	Not tested	Not tested	Not tested	Not tested	Not tested	Not tested	Seronegative	Seronegative	<20	<20	<20	<20	<20	Not tested	Not tested	Not tested	Not tested	Not tested	<20	<20	Not tested	<20	<20	<20	<20	<20	<20	<20	<20	<20	<20	<20	<20	Not tested	Not tested
Sheep	Ovis aires	Boa Viagem	PLI area (Neighborhood C)	CAP 032	Serum	2019-09-07	Not tested	<10	Not tested	Not tested	Not tested	Not tested	Not tested	Seronegative	Not tested	Not tested	Not tested	Not tested	Not tested	Not tested	Seronegative	Seronegative	<20	<20	<20	<20	<20	Not tested	Not tested	Not tested	Not tested	Not tested	<20	<20	Not tested	<20	<20	<20	<20	<20	<20	<20	<20	<20	<20	<20	<20	Not tested	Not tested
Goat	Capra aegagrus hircus	Boa Viagem	PLI area (Neighborhood B)	CAP 033	Serum	2019-09-09	Not tested	≥10	80	20	<10	Not tested	Not tested	WNV	Not tested	Not tested	Not tested	Not tested	Not tested	Not tested	Undifferentiated flavivirus	WNV	20	20	20	<20	<20	Not tested	Not tested	Not tested	Not tested	Not tested	<20	<20	Not tested	<20	<20	<20	<20	<20	<20	<20	<20	<20	<20	<20	<20	Not tested	Not tested
Goat	Capra aegagrus hircus	Boa Viagem	PLI area (Neighborhood B)	CAP 034	Serum	2019-09-09	Not tested	<10	Not tested	Not tested	Not tested	Not tested	Not tested	Seronegative	Not tested	Not tested	Not tested	Not tested	Not tested	Not tested	Seronegative	Seronegative	<20	<20	<20	<20	<20	Not tested	Not tested	Not tested	Not tested	Not tested	<20	<20	Not tested	<20	<20	<20	<20	<20	20	<20	<20	<20	<20	<20	<20	Not tested	Not tested
Goat	Capra aegagrus hircus	Boa Viagem	PLI area (Neighborhood B)	CAP 035	Serum	2019-09-09	Not tested	<10	Not tested	Not tested	Not tested	Not tested	Not tested	Seronegative	Not tested	Not tested	Not tested	Not tested	Not tested	Not tested	Seronegative	Seronegative	<20	<20	<20	<20	<20	Not tested	Not tested	Not tested	Not tested	Not tested	<20	<20	Not tested	<20	<20	<20	<20	<20	<20	<20	<20	<20	<20	<20	<20	Not tested	Not tested
Goat	Capra aegagrus hircus	Boa Viagem	PLI area (Neighborhood B)	CAP 036	Serum	2019-09-09	Not tested	<10	Not tested	Not tested	Not tested	Not tested	Not tested	Seronegative	Not tested	Not tested	Not tested	Not tested	Not tested	Not tested	Undifferentiated flavivirus	WNV	20	20	20	<20	<20	Not tested	Not tested	Not tested	Not tested	Not tested	<20	<20	Not tested	<20	<20	<20	<20	<20	<20	<20	<20	<20	<20	<20	<20	Not tested	Not tested
Goat	Capra aegagrus hircus	Boa Viagem	PLI area (Neighborhood B)	CAP 037	Serum	2019-09-09	Not tested	<10	Not tested	Not tested	Not tested	Not tested	Not tested	Seronegative	Not tested	Not tested	Not tested	Not tested	Not tested	Not tested	Seronegative	Seronegative	<20	<20	<20	<20	<20	Not tested	Not tested	Not tested	Not tested	Not tested	<20	<20	Not tested	<20	<20	<20	<20	<20	<20	<20	<20	<20	<20	<20	<20	Not tested	Not tested
Goat	Capra aegagrus hircus	Boa Viagem	PLI area (Neighborhood B)	CAP 038	Serum	2019-09-09	Not tested	<10	Not tested	Not tested	Not tested	Not tested	Not tested	Seronegative	Not tested	Not tested	Not tested	Not tested	Not tested	Not tested	Seronegative	Seronegative	<20	<20	<20	<20	<20	Not tested	Not tested	Not tested	Not tested	Not tested	<20	<20	Not tested	<20	<20	<20	<20	<20	<20	<20	<20	<20	<20	<20	<20	Not tested	Not tested
Goat	Capra aegagrus hircus	Boa Viagem	PLI area (Neighborhood B)	CAP 039	Serum	2019-09-09	Not tested	<10	Not tested	Not tested	Not tested	Not tested	Not tested	Seronegative	Not tested	Not tested	Not tested	Not tested	Not tested	Not tested	Seronegative	Seronegative	<20	<20	<20	<20	<20	Not tested	Not tested	Not tested	Not tested	Not tested	<20	<20	Not tested	<20	<20	<20	<20	<20	<20	<20	<20	<20	<20	<20	<20	Not tested	Not tested
Goat	Capra aegagrus hircus	Boa Viagem	PLI area (Neighborhood B)	CAP 040	Serum	2019-09-09	Not tested	<10	Not tested	Not tested	Not tested	Not tested	Not tested	Seronegative	Not tested	Not tested	Not tested	Not tested	Not tested	Not tested	Seronegative	Seronegative	<20	<20	<20	<20	<20	Not tested	Not tested	Not tested	Not tested	Not tested	<20	<20	Not tested	<20	<20	<20	<20	<20	<20	<20	<20	<20	<20	<20	<20	Not tested	Not tested
Goat	Capra aegagrus hircus	Boa Viagem	PLI area (Neighborhood B)	CAP 041	Serum	2019-09-09	Not tested	<10	Not tested	Not tested	Not tested	Not tested	Not tested	Seronegative	Not tested	Not tested	Not tested	Not tested	Not tested	Not tested	Seronegative	Seronegative	<20	<20	<20	<20	<20	Not tested	Not tested	Not tested	Not tested	Not tested	<20	<20	Not tested	<20	<20	<20	<20	<20	<20	<20	<20	<20	<20	<20	<20	Not tested	Not tested
Goat	Capra aegagrus hircus	Boa Viagem	PLI area (Neighborhood B)	CAP 042	Serum	2019-09-09	Not tested	≥10	20	Not tested	Not tested	Not tested	Not tested	Inconclusive	Not tested	Not tested	Not tested	Not tested	Not tested	Not tested	Seronegative	Seronegative	<20	<20	<20	<20	<20	Not tested	Not tested	Not tested	Not tested	Not tested	<20	<20	Not tested	<20	<20	<20	<20	<20	80	<20	<20	<20	<20	<20	<20	Not tested	Not tested
Goat	Capra aegagrus hircus	Boa Viagem	PLI area (Neighborhood B)	CAP 043	Serum	2019-09-09	Not tested	<10	Not tested	Not tested	Not tested	Not tested	Not tested	Seronegative	Not tested	Not tested	Not tested	Not tested	Not tested	Not tested	Seronegative	Seronegative	<20	<20	<20	<20	<20	Not tested	Not tested	Not tested	Not tested	Not tested	<20	<20	Not tested	<20	<20	<20	<20	<20	<20	<20	<20	<20	<20	<20	<20	Not tested	Not tested
Sheep	Ovis aires	Boa Viagem	PLI area (Neighborhood B)	CAP 044	Serum	2019-09-09	Not tested	<10	Not tested	Not tested	Not tested	Not tested	Not tested	Seronegative	Not tested	Not tested	Not tested	Not tested	Not tested	Not tested	Seronegative	Seronegative	<20	<20	<20	<20	<20	Not tested	Not tested	Not tested	Not tested	Not tested	<20	<20	Not tested	<20	<20	<20	<20	<20	<20	<20	<20	<20	<20	<20	<20	Not tested	Not tested
Sheep	Ovis aires	Boa Viagem	PLI area (Neighborhood B)	CAP 045	Serum	2019-09-09	Not tested	<10	Not tested	Not tested	Not tested	Not tested	Not tested	Seronegative	Not tested	Not tested	Not tested	Not tested	Not tested	Not tested	Seronegative	Seronegative	<20	<20	<20	<20	<20	Not tested	Not tested	Not tested	Not tested	Not tested	<20	<20	Not tested	<20	<20	<20	<20	<20	<20	<20	<20	<20	<20	<20	<20	Not tested	Not tested
Sheep	Ovis aires	Boa Viagem	PLI area (Neighborhood B)	CAP 046	Serum	2019-09-09	Not tested	<10	Not tested	Not tested	Not tested	Not tested	Not tested	Seronegative	Not tested	Not tested	Not tested	Not tested	Not tested	Not tested	Seronegative	Seronegative	<20	<20	<20	<20	<20	Not tested	Not tested	Not tested	Not tested	Not tested	<20	<20	Not tested	<20	<20	<20	<20	<20	<20	<20	<20	<20	<20	<20	<20	Not tested	Not tested
Sheep	Ovis aires	Boa Viagem	PLI area (Neighborhood B)	CAP 047	Serum	2019-09-09	Not tested	<10	Not tested	Not tested	Not tested	Not tested	Not tested	Seronegative	Not tested	Not tested	Not tested	Not tested	Not tested	Not tested	Seronegative	Seronegative	<20	<20	<20	<20	<20	Not tested	Not tested	Not tested	Not tested	Not tested	<20	<20	Not tested	<20	<20	<20	<20	<20	<20	<20	<20	<20	<20	<20	<20	Not tested	Not tested
Sheep	Ovis aires	Boa Viagem	PLI area (Neighborhood B)	CAP 048	Serum	2019-09-09	Not tested	<10	Not tested	Not tested	Not tested	Not tested	Not tested	Seronegative	Not tested	Not tested	Not tested	Not tested	Not tested	Not tested	Seronegative	Seronegative	<20	<20	<20	<20	<20	Not tested	Not tested	Not tested	Not tested	Not tested	<20	<20	Not tested	<20	<20	<20	<20	<20	<20	<20	<20	<20	<20	<20	<20	Not tested	Not tested
Sheep	Ovis aires	Boa Viagem	Farm 1	CAP 049	Serum	2019-09-10	Not tested	<10	Not tested	Not tested	Not tested	Not tested	Not tested	Seronegative	Not tested	Not tested	Not tested	Not tested	Not tested	Not tested	Seronegative	Seronegative	<20	<20	<20	<20	<20	Not tested	Not tested	Not tested	Not tested	Not tested	<20	<20	Not tested	<20	<20	<20	<20	<20	<20	<20	<20	<20	<20	<20	<20	Not tested	Not tested
Sheep	Ovis aires	Boa Viagem	Farm 1	CAP 050	Serum	2019-09-10	Not tested	<10	Not tested	Not tested	Not tested	Not tested	Not tested	Seronegative	Not tested	Not tested	Not tested	Not tested	Not tested	Not tested	Seronegative	Seronegative	<20	<20	<20	<20	<20	Not tested	Not tested	Not tested	Not tested	Not tested	<20	<20	Not tested	<20	<20	<20	<20	<20	<20	<20	<20	<20	<20	<20	<20	Not tested	Not tested
Sheep	Ovis aires	Boa Viagem	Farm 1	CAP 051	Serum	2019-09-10	Not tested	<10	Not tested	Not tested	Not tested	Not tested	Not tested	Seronegative	Not tested	Not tested	Not tested	Not tested	Not tested	Not tested	Seronegative	Seronegative	<20	<20	<20	<20	<20	Not tested	Not tested	Not tested	Not tested	Not tested	<20	<20	Not tested	<20	<20	<20	<20	<20	<20	<20	<20	<20	<20	<20	<20	Not tested	Not tested
Sheep	Ovis aires	Boa Viagem	Farm 1	CAP 052	Serum	2019-09-10	Not tested	<10	Not tested	Not tested	Not tested	Not tested	Not tested	Seronegative	Not tested	Not tested	Not tested	Not tested	Not tested	Not tested	Seronegative	Seronegative	<20	<20	<20	<20	<20	Not tested	Not tested	Not tested	Not tested	Not tested	<20	<20	Not tested	<20	<20	<20	<20	<20	<20	<20	<20	<20	<20	<20	<20	Not tested	Not tested
Sheep	Ovis aires	Boa Viagem	Farm 1	CAP 053	Serum	2019-09-10	Not tested	<10	Not tested	Not tested	Not tested	Not tested	Not tested	Seronegative	Not tested	Not tested	Not tested	Not tested	Not tested	Not tested	Seronegative	Seronegative	<20	<20	<20	<20	<20	Not tested	Not tested	Not tested	Not tested	Not tested	<20	<20	Not tested	<20	<20	<20	<20	<20	<20	<20	<20	<20	<20	<20	<20	Not tested	Not tested
Sheep	Ovis aires	Boa Viagem	Farm 1	CAP 054	Serum	2019-09-10	Not tested	<10	Not tested	Not tested	Not tested	Not tested	Not tested	Seronegative	Not tested	Not tested	Not tested	Not tested	Not tested	Not tested	Seronegative	Seronegative	<20	<20	<20	<20	<20	Not tested	Not tested	Not tested	Not tested	Not tested	<20	<20	Not tested	<20	<20	<20	<20	<20	<20	<20	<20	<20	<20	<20	<20	Not tested	Not tested
Sheep	Ovis aires	Boa Viagem	Farm 1	CAP 055	Serum	2019-09-10	Not tested	<10	Not tested	Not tested	Not tested	Not tested	Not tested	Seronegative	Not tested	Not tested	Not tested	Not tested	Not tested	Not tested	Seronegative	Seronegative	<20	<20	<20	<20	<20	Not tested	Not tested	Not tested	Not tested	Not tested	<20	<20	Not tested	<20	<20	<20	<20	<20	<20	<20	<20	<20	<20	<20	<20	Not tested	Not tested
Sheep	Ovis aires	Boa Viagem	Farm 1	CAP 056	Serum	2019-09-10	Not tested	≥10	<10	Not tested	Not tested	Not tested	Not tested	Seronegative	Not tested	Not tested	Not tested	Not tested	Not tested	Not tested	Seronegative	Seronegative	<20	<20	<20	<20	<20	Not tested	Not tested	Not tested	Not tested	Not tested	<20	<20	Not tested	<20	<20	<20	<20	<20	<20	<20	<20	<20	<20	<20	<20	Not tested	Not tested
Sheep	Ovis aires	Boa Viagem	Farm 1	CAP 057	Serum	2019-09-10	Not tested	<10	Not tested	Not tested	Not tested	Not tested	Not tested	Seronegative	Not tested	Not tested	Not tested	Not tested	Not tested	Not tested	Seronegative	Seronegative	<20	<20	<20	<20	<20	Not tested	Not tested	Not tested	Not tested	Not tested	<20	<20	Not tested	<20	<20	<20	<20	<20	<20	<20	<20	<20	<20	<20	<20	Not tested	Not tested
Sheep	Ovis aires	Boa Viagem	Farm 1	CAP 058	Serum	2019-09-10	Not tested	<10	Not tested	Not tested	Not tested	Not tested	Not tested	Seronegative	Not tested	Not tested	Not tested	Not tested	Not tested	Not tested	Seronegative	Seronegative	<20	<20	<20	<20	<20	Not tested	Not tested	Not tested	Not tested	Not tested	<20	<20	Not tested	<20	<20	<20	<20	<20	<20	<20	<20	<20	<20	<20	<20	Not tested	Not tested
Sheep	Ovis aires	Boa Viagem	Farm 1	CAP 059	Serum	2019-09-10	Not tested	<10	Not tested	Not tested	Not tested	Not tested	Not tested	Seronegative	Not tested	Not tested	Not tested	Not tested	Not tested	Not tested	Seronegative	Seronegative	<20	<20	<20	<20	<20	Not tested	Not tested	Not tested	Not tested	Not tested	<20	<20	Not tested	<20	<20	<20	<20	<20	<20	<20	<20	<20	<20	<20	<20	Not tested	Not tested
Sheep	Ovis aires	Boa Viagem	Farm 1	CAP 060	Serum	2019-09-10	Not tested	<10	Not tested	Not tested	Not tested	Not tested	Not tested	Seronegative	Not tested	Not tested	Not tested	Not tested	Not tested	Not tested	Seronegative	Seronegative	<20	<20	<20	<20	<20	Not tested	Not tested	Not tested	Not tested	Not tested	<20	<20	Not tested	<20	<20	<20	<20	<20	<20	<20	<20	<20	<20	<20	<20	Not tested	Not tested
Sheep	Ovis aires	Boa Viagem	Farm 1	CAP 061	Serum	2019-09-10	Not tested	<10	Not tested	Not tested	Not tested	Not tested	Not tested	Seronegative	Not tested	Not tested	Not tested	Not tested	Not tested	Not tested	Seronegative	Seronegative	<20	<20	<20	<20	<20	Not tested	Not tested	Not tested	Not tested	Not tested	<20	<20	Not tested	<20	<20	<20	<20	<20	<20	<20	<20	<20	<20	<20	<20	Not tested	Not tested
Sheep	Ovis aires	Boa Viagem	Farm 1	CAP 062	Serum	2019-09-10	Not tested	<10	Not tested	Not tested	Not tested	Not tested	Not tested	Seronegative	Not tested	Not tested	Not tested	Not tested	Not tested	Not tested	Seronegative	Seronegative	<20	<20	<20	<20	<20	Not tested	Not tested	Not tested	Not tested	Not tested	<20	<20	Not tested	<20	<20	<20	<20	<20	<20	<20	<20	<20	<20	<20	<20	Not tested	Not tested
Sheep	Ovis aires	Boa Viagem	Farm 1	CAP 063	Serum	2019-09-10	Not tested	<10	Not tested	Not tested	Not tested	Not tested	Not tested	Seronegative	Not tested	Not tested	Not tested	Not tested	Not tested	Not tested	Seronegative	Seronegative	<20	<20	<20	<20	<20	Not tested	Not tested	Not tested	Not tested	Not tested	<20	<20	Not tested	<20	<20	<20	<20	<20	<20	<20	<20	<20	<20	<20	<20	Not tested	Not tested
Sheep	Ovis aires	Boa Viagem	Farm 1	CAP 064	Serum	2019-09-10	Not tested	<10	Not tested	Not tested	Not tested	Not tested	Not tested	Seronegative	Not tested	Not tested	Not tested	Not tested	Not tested	Not tested	Seronegative	Seronegative	<20	<20	<20	<20	<20	Not tested	Not tested	Not tested	Not tested	Not tested	<20	<20	Not tested	<20	<20	<20	<20	<20	<20	<20	<20	<20	<20	<20	<20	Not tested	Not tested
Sheep	Ovis aires	Boa Viagem	Farm 1	CAP 065	Serum	2019-09-10	Not tested	<10	Not tested	Not tested	Not tested	Not tested	Not tested	Seronegative	Not tested	Not tested	Not tested	Not tested	Not tested	Not tested	Seronegative	Seronegative	<20	<20	<20	<20	<20	Not tested	Not tested	Not tested	Not tested	Not tested	<20	<20	Not tested	<20	<20	<20	<20	<20	<20	<20	<20	<20	<20	<20	<20	Not tested	Not tested
Free-ranging wild birds	Agelaioides fringillarius	Boa Viagem	PLI area (index case street)	AS 116	Plasma	2019-09-06	Not tested	<10	Not tested	Not tested	Not tested	Not tested	Not tested	Seronegative	Not tested	Not tested	Not tested	Not tested	Not tested	Not tested	Not tested	Not tested	Not tested	Not tested	Not tested	Not tested	Not tested	Not tested	Not tested	Not tested	Not tested	Not tested	Not tested	Not tested	Not tested	Not tested	Not tested	Not tested	Not tested	Not tested	Not tested	Not tested	Not tested	Not tested	Not tested	Not tested	Not tested	Not tested
Free-ranging wild birds	Agelaioides fringillarius	Boa Viagem	PLI area (index case street)	AS 210	Plasma	2019-09-07	Not tested	<10	Not tested	Not tested	Not tested	Not tested	Not tested	Seronegative	Not tested	Not tested	Not tested	Not tested	Not tested	Not tested	Not tested	Not tested	Not tested	Not tested	Not tested	Not tested	Not tested	Not tested	Not tested	Not tested	Not tested	Not tested	Not tested	Not tested	Not tested	Not tested	Not tested	Not tested	Not tested	Not tested	Not tested	Not tested	Not tested	Not tested	Not tested	Not tested	Not tested	Not tested
Free-ranging wild birds	Agelaioides fringillarius	Boa Viagem	PLI area (index case street)	AS 256	Tissues	2019-09-07	Not tested	Not tested	Not tested	Not tested	Not tested	Not tested	Not tested	Not tested	Not tested	Not tested	Not tested	Not tested	Not tested	Not tested	Not tested	Not tested	Not tested	Not tested	Not tested	Not tested	Not tested	Not tested	Not tested	Not tested	Not tested	Not tested	Not tested	Not tested	Not tested	Not tested	Not tested	Not tested	Not tested	Not tested	Not tested	Not tested	Not tested	Not tested	Not tested	Not tested	Not tested	Not tested
Free-ranging wild birds	Agelaioides fringillarius	Boa Viagem	PLI area (index case street)	AS 260	Tissues	2019-09-07	Not tested	Not tested	Not tested	Not tested	Not tested	Not tested	Not tested	Not tested	Not tested	Not tested	Not tested	Not tested	Not tested	Not tested	Not tested	Not tested	Not tested	Not tested	Not tested	Not tested	Not tested	Not tested	Not tested	Not tested	Not tested	Not tested	Not tested	Not tested	Not tested	Not tested	Not tested	Not tested	Not tested	Not tested	Not tested	Not tested	Not tested	Not tested	Not tested	Not tested	Not tested	Not tested
Free-ranging wild birds	Amazilia fimbriata	Boa Viagem	PLI area (index case street)	AS 076	Plasma	2019-09-05	Not tested	<10	Not tested	Not tested	Not tested	Not tested	Not tested	Seronegative	Not tested	Not tested	Not tested	Not tested	Not tested	Not tested	Not tested	Not tested	Not tested	Not tested	Not tested	Not tested	Not tested	Not tested	Not tested	Not tested	Not tested	Not tested	Not tested	Not tested	Not tested	Not tested	Not tested	Not tested	Not tested	Not tested	Not tested	Not tested	Not tested	Not tested	Not tested	Not tested	Not tested	Not tested
Free-ranging wild birds	Ammodramus humeralis	Boa Viagem	PLI area (index case street)	AS 022	Released without sampling	2019-09-05	Not tested	Not tested	Not tested	Not tested	Not tested	Not tested	Not tested	Not tested	Not tested	Not tested	Not tested	Not tested	Not tested	Not tested	Not tested	Not tested	Not tested	Not tested	Not tested	Not tested	Not tested	Not tested	Not tested	Not tested	Not tested	Not tested	Not tested	Not tested	Not tested	Not tested	Not tested	Not tested	Not tested	Not tested	Not tested	Not tested	Not tested	Not tested	Not tested	Not tested	Not tested	Not tested
Free-ranging wild birds	Ammodramus humeralis	Boa Viagem	PLI area (index case street)	AS 037	Plasma	2019-09-05	Not tested	Not tested	Not tested	Not tested	Not tested	Not tested	Not tested	Not tested	Not tested	Not tested	Not tested	Not tested	Not tested	Not tested	Not tested	Not tested	Not tested	Not tested	Not tested	Not tested	Not tested	Not tested	Not tested	Not tested	Not tested	Not tested	Not tested	Not tested	Not tested	Not tested	Not tested	Not tested	Not tested	Not tested	Not tested	Not tested	Not tested	Not tested	Not tested	Not tested	Not tested	Not tested
Free-ranging wild birds	Camptostoma obsoletum	Boa Viagem	PLI area (index case street)	AS 057	Released without sampling	2019-09-05	Not tested	Not tested	Not tested	Not tested	Not tested	Not tested	Not tested	Not tested	Not tested	Not tested	Not tested	Not tested	Not tested	Not tested	Not tested	Not tested	Not tested	Not tested	Not tested	Not tested	Not tested	Not tested	Not tested	Not tested	Not tested	Not tested	Not tested	Not tested	Not tested	Not tested	Not tested	Not tested	Not tested	Not tested	Not tested	Not tested	Not tested	Not tested	Not tested	Not tested	Not tested	Not tested
Free-ranging wild birds	Certhiaxis cinnamomeus	Boa Viagem	PLI area (index case street)	AS 001	Plasma	2019-09-04	Not tested	<10	Not tested	Not tested	Not tested	Not tested	Not tested	Seronegative	Not tested	Not tested	Not tested	Not tested	Not tested	Not tested	Not tested	Not tested	Not tested	Not tested	Not tested	Not tested	Not tested	Not tested	Not tested	Not tested	Not tested	Not tested	Not tested	Not tested	Not tested	Not tested	Not tested	Not tested	Not tested	Not tested	Not tested	Not tested	Not tested	Not tested	Not tested	Not tested	Not tested	Not tested
Free-ranging wild birds	Certhiaxis cinnamomeus	Boa Viagem	PLI area (index case street)	AS 002	Tissues	2019-09-04	Not tested	Not tested	Not tested	Not tested	Not tested	Not tested	Not tested	Not tested	Not tested	Not tested	Not tested	Not tested	Not tested	Not tested	Not tested	Not tested	Not tested	Not tested	Not tested	Not tested	Not tested	Not tested	Not tested	Not tested	Not tested	Not tested	Not tested	Not tested	Not tested	Not tested	Not tested	Not tested	Not tested	Not tested	Not tested	Not tested	Not tested	Not tested	Not tested	Not tested	Not tested	Not tested
Free-ranging wild birds	Certhiaxis cinnamomeus	Boa Viagem	PLI area (index case street)	AS 003	Plasma	2019-09-04	Not tested	<10	Not tested	Not tested	Not tested	Not tested	Not tested	Seronegative	Not tested	Not tested	Not tested	Not tested	Not tested	Not tested	Not tested	Not tested	Not tested	Not tested	Not tested	Not tested	Not tested	Not tested	Not tested	Not tested	Not tested	Not tested	Not tested	Not tested	Not tested	Not tested	Not tested	Not tested	Not tested	Not tested	Not tested	Not tested	Not tested	Not tested	Not tested	Not tested	Not tested	Not tested
Free-ranging wild birds	Certhiaxis cinnamomeus	Boa Viagem	PLI area (index case street)	AS 004	Plasma	2019-09-04	Not tested	<10	Not tested	Not tested	Not tested	Not tested	Not tested	Seronegative	Not tested	Not tested	Not tested	Not tested	Not tested	Not tested	Not tested	Not tested	Not tested	Not tested	Not tested	Not tested	Not tested	Not tested	Not tested	Not tested	Not tested	Not tested	Not tested	Not tested	Not tested	Not tested	Not tested	Not tested	Not tested	Not tested	Not tested	Not tested	Not tested	Not tested	Not tested	Not tested	Not tested	Not tested
Free-ranging wild birds	Certhiaxis cinnamomeus	Boa Viagem	PLI area (index case street)	AS 025	Plasma	2019-09-05	Not tested	<10	Not tested	Not tested	Not tested	Not tested	Not tested	Seronegative	Not tested	Not tested	Not tested	Not tested	Not tested	Not tested	Not tested	Not tested	Not tested	Not tested	Not tested	Not tested	Not tested	Not tested	Not tested	Not tested	Not tested	Not tested	Not tested	Not tested	Not tested	Not tested	Not tested	Not tested	Not tested	Not tested	Not tested	Not tested	Not tested	Not tested	Not tested	Not tested	Not tested	Not tested
Free-ranging wild birds	Certhiaxis cinnamomeus	Boa Viagem	PLI area (index case street)	AS 031	Released without sampling	2019-09-05	Not tested	Not tested	Not tested	Not tested	Not tested	Not tested	Not tested	Not tested	Not tested	Not tested	Not tested	Not tested	Not tested	Not tested	Not tested	Not tested	Not tested	Not tested	Not tested	Not tested	Not tested	Not tested	Not tested	Not tested	Not tested	Not tested	Not tested	Not tested	Not tested	Not tested	Not tested	Not tested	Not tested	Not tested	Not tested	Not tested	Not tested	Not tested	Not tested	Not tested	Not tested	Not tested
Free-ranging wild birds	Certhiaxis cinnamomeus	Boa Viagem	PLI area (index case street)	AS 047	Released without sampling	2019-09-05	Not tested	Not tested	Not tested	Not tested	Not tested	Not tested	Not tested	Not tested	Not tested	Not tested	Not tested	Not tested	Not tested	Not tested	Not tested	Not tested	Not tested	Not tested	Not tested	Not tested	Not tested	Not tested	Not tested	Not tested	Not tested	Not tested	Not tested	Not tested	Not tested	Not tested	Not tested	Not tested	Not tested	Not tested	Not tested	Not tested	Not tested	Not tested	Not tested	Not tested	Not tested	Not tested
Free-ranging wild birds	Certhiaxis cinnamomeus	Boa Viagem	PLI area (index case street)	AS 049	Released without sampling	2019-09-05	Not tested	Not tested	Not tested	Not tested	Not tested	Not tested	Not tested	Not tested	Not tested	Not tested	Not tested	Not tested	Not tested	Not tested	Not tested	Not tested	Not tested	Not tested	Not tested	Not tested	Not tested	Not tested	Not tested	Not tested	Not tested	Not tested	Not tested	Not tested	Not tested	Not tested	Not tested	Not tested	Not tested	Not tested	Not tested	Not tested	Not tested	Not tested	Not tested	Not tested	Not tested	Not tested
Free-ranging wild birds	Certhiaxis cinnamomeus	Boa Viagem	PLI area (index case street)	AS 081	Plasma	2019-09-05	Not tested	<10	Not tested	Not tested	Not tested	Not tested	Not tested	Seronegative	Not tested	Not tested	Not tested	Not tested	Not tested	Not tested	Not tested	Not tested	Not tested	Not tested	Not tested	Not tested	Not tested	Not tested	Not tested	Not tested	Not tested	Not tested	Not tested	Not tested	Not tested	Not tested	Not tested	Not tested	Not tested	Not tested	Not tested	Not tested	Not tested	Not tested	Not tested	Not tested	Not tested	Not tested
Free-ranging wild birds	Certhiaxis cinnamomeus	Boa Viagem	PLI area (index case street)	AS 082	Released without sampling	2019-09-05	Not tested	Not tested	Not tested	Not tested	Not tested	Not tested	Not tested	Not tested	Not tested	Not tested	Not tested	Not tested	Not tested	Not tested	Not tested	Not tested	Not tested	Not tested	Not tested	Not tested	Not tested	Not tested	Not tested	Not tested	Not tested	Not tested	Not tested	Not tested	Not tested	Not tested	Not tested	Not tested	Not tested	Not tested	Not tested	Not tested	Not tested	Not tested	Not tested	Not tested	Not tested	Not tested
Free-ranging wild birds	Certhiaxis cinnamomeus	Boa Viagem	PLI area (index case street)	AS 112	Plasma	2019-09-06	Not tested	<10	Not tested	Not tested	Not tested	Not tested	Not tested	Seronegative	Not tested	Not tested	Not tested	Not tested	Not tested	Not tested	Not tested	Not tested	Not tested	Not tested	Not tested	Not tested	Not tested	Not tested	Not tested	Not tested	Not tested	Not tested	Not tested	Not tested	Not tested	Not tested	Not tested	Not tested	Not tested	Not tested	Not tested	Not tested	Not tested	Not tested	Not tested	Not tested	Not tested	Not tested
Free-ranging wild birds	Certhiaxis cinnamomeus	Boa Viagem	PLI area (index case street)	AS 176	Plasma	2019-09-06	Not tested	<10	Not tested	Not tested	Not tested	Not tested	Not tested	Seronegative	Not tested	Not tested	Not tested	Not tested	Not tested	Not tested	Not tested	Not tested	Not tested	Not tested	Not tested	Not tested	Not tested	Not tested	Not tested	Not tested	Not tested	Not tested	Not tested	Not tested	Not tested	Not tested	Not tested	Not tested	Not tested	Not tested	Not tested	Not tested	Not tested	Not tested	Not tested	Not tested	Not tested	Not tested
Free-ranging wild birds	Chrysomus ruficapillus	Boa Viagem	PLI area (index case street)	AS 169	Plasma	2019-09-06	Not tested	≥10	<10	Not tested	Not tested	Not tested	Not tested	Seronegative	Not tested	Not tested	Not tested	Not tested	Not tested	Not tested	Not tested	Not tested	Not tested	Not tested	Not tested	Not tested	Not tested	Not tested	Not tested	Not tested	Not tested	Not tested	Not tested	Not tested	Not tested	Not tested	Not tested	Not tested	Not tested	Not tested	Not tested	Not tested	Not tested	Not tested	Not tested	Not tested	Not tested	Not tested
Free-ranging wild birds	Columbina minuta	Boa Viagem	PLI area (index case street)	AS 083	Released without sampling	2019-09-05	Not tested	Not tested	Not tested	Not tested	Not tested	Not tested	Not tested	Not tested	Not tested	Not tested	Not tested	Not tested	Not tested	Not tested	Not tested	Not tested	Not tested	Not tested	Not tested	Not tested	Not tested	Not tested	Not tested	Not tested	Not tested	Not tested	Not tested	Not tested	Not tested	Not tested	Not tested	Not tested	Not tested	Not tested	Not tested	Not tested	Not tested	Not tested	Not tested	Not tested	Not tested	Not tested
Free-ranging wild birds	Columbina minuta	Boa Viagem	PLI area (index case street)	AS 092	Released without sampling	2019-09-05	Not tested	Not tested	Not tested	Not tested	Not tested	Not tested	Not tested	Not tested	Not tested	Not tested	Not tested	Not tested	Not tested	Not tested	Not tested	Not tested	Not tested	Not tested	Not tested	Not tested	Not tested	Not tested	Not tested	Not tested	Not tested	Not tested	Not tested	Not tested	Not tested	Not tested	Not tested	Not tested	Not tested	Not tested	Not tested	Not tested	Not tested	Not tested	Not tested	Not tested	Not tested	Not tested
Free-ranging wild birds	Columbina minuta	Boa Viagem	PLI area (index case street)	AS 108	Released without sampling	2019-09-05	Not tested	Not tested	Not tested	Not tested	Not tested	Not tested	Not tested	Not tested	Not tested	Not tested	Not tested	Not tested	Not tested	Not tested	Not tested	Not tested	Not tested	Not tested	Not tested	Not tested	Not tested	Not tested	Not tested	Not tested	Not tested	Not tested	Not tested	Not tested	Not tested	Not tested	Not tested	Not tested	Not tested	Not tested	Not tested	Not tested	Not tested	Not tested	Not tested	Not tested	Not tested	Not tested
Free-ranging wild birds	Columbina minuta	Boa Viagem	PLI area (index case street)	AS 130	Plasma	2019-09-06	Not tested	<10	Not tested	Not tested	Not tested	Not tested	Not tested	Seronegative	Not tested	Not tested	Not tested	Not tested	Not tested	Not tested	Not tested	Not tested	Not tested	Not tested	Not tested	Not tested	Not tested	Not tested	Not tested	Not tested	Not tested	Not tested	Not tested	Not tested	Not tested	Not tested	Not tested	Not tested	Not tested	Not tested	Not tested	Not tested	Not tested	Not tested	Not tested	Not tested	Not tested	Not tested
Free-ranging wild birds	Columbina minuta	Boa Viagem	PLI area (index case street)	AS 131	Tissues	2019-09-06	Not tested	Not tested	Not tested	Not tested	Not tested	Not tested	Not tested	Not tested	Not tested	Not tested	Not tested	Not tested	Not tested	Not tested	Not tested	Not tested	Not tested	Not tested	Not tested	Not tested	Not tested	Not tested	Not tested	Not tested	Not tested	Not tested	Not tested	Not tested	Not tested	Not tested	Not tested	Not tested	Not tested	Not tested	Not tested	Not tested	Not tested	Not tested	Not tested	Not tested	Not tested	Not tested
Free-ranging wild birds	Columbina minuta	Boa Viagem	PLI area (index case street)	AS 158	Plasma	2019-09-06	Not tested	Not tested	Not tested	Not tested	Not tested	Not tested	Not tested	Not tested	Not tested	Not tested	Not tested	Not tested	Not tested	Not tested	Not tested	Not tested	Not tested	Not tested	Not tested	Not tested	Not tested	Not tested	Not tested	Not tested	Not tested	Not tested	Not tested	Not tested	Not tested	Not tested	Not tested	Not tested	Not tested	Not tested	Not tested	Not tested	Not tested	Not tested	Not tested	Not tested	Not tested	Not tested
Free-ranging wild birds	Columbina minuta	Boa Viagem	PLI area (index case street)	AS 182	Plasma	2019-09-06	Not tested	<10	Not tested	Not tested	Not tested	Not tested	Not tested	Seronegative	Not tested	Not tested	Not tested	Not tested	Not tested	Not tested	Not tested	Not tested	Not tested	Not tested	Not tested	Not tested	Not tested	Not tested	Not tested	Not tested	Not tested	Not tested	Not tested	Not tested	Not tested	Not tested	Not tested	Not tested	Not tested	Not tested	Not tested	Not tested	Not tested	Not tested	Not tested	Not tested	Not tested	Not tested
Free-ranging wild birds	Columbina minuta	Boa Viagem	PLI area (index case street)	AS 183	Plasma	2019-09-06	Not tested	<10	Not tested	Not tested	Not tested	Not tested	Not tested	Seronegative	Not tested	Not tested	Not tested	Not tested	Not tested	Not tested	Not tested	Not tested	Not tested	Not tested	Not tested	Not tested	Not tested	Not tested	Not tested	Not tested	Not tested	Not tested	Not tested	Not tested	Not tested	Not tested	Not tested	Not tested	Not tested	Not tested	Not tested	Not tested	Not tested	Not tested	Not tested	Not tested	Not tested	Not tested
Free-ranging wild birds	Columbina minuta	Boa Viagem	PLI area (index case street)	AS 184	Plasma	2019-09-06	Not tested	≥10	<10	Not tested	Not tested	Not tested	Not tested	Seronegative	Not tested	Not tested	Not tested	Not tested	Not tested	Not tested	Not tested	Not tested	Not tested	Not tested	Not tested	Not tested	Not tested	Not tested	Not tested	Not tested	Not tested	Not tested	Not tested	Not tested	Not tested	Not tested	Not tested	Not tested	Not tested	Not tested	Not tested	Not tested	Not tested	Not tested	Not tested	Not tested	Not tested	Not tested
Free-ranging wild birds	Columbina minuta	Boa Viagem	PLI area (index case street)	AS 187	Plasma	2019-09-06	Not tested	<10	Not tested	Not tested	Not tested	Not tested	Not tested	Seronegative	Not tested	Not tested	Not tested	Not tested	Not tested	Not tested	Not tested	Not tested	Not tested	Not tested	Not tested	Not tested	Not tested	Not tested	Not tested	Not tested	Not tested	Not tested	Not tested	Not tested	Not tested	Not tested	Not tested	Not tested	Not tested	Not tested	Not tested	Not tested	Not tested	Not tested	Not tested	Not tested	Not tested	Not tested
Free-ranging wild birds	Columbina minuta	Boa Viagem	PLI area (index case street)	AS 193	Plasma	2019-09-06	Not tested	<10	Not tested	Not tested	Not tested	Not tested	Not tested	Seronegative	Not tested	Not tested	Not tested	Not tested	Not tested	Not tested	Not tested	Not tested	Not tested	Not tested	Not tested	Not tested	Not tested	Not tested	Not tested	Not tested	Not tested	Not tested	Not tested	Not tested	Not tested	Not tested	Not tested	Not tested	Not tested	Not tested	Not tested	Not tested	Not tested	Not tested	Not tested	Not tested	Not tested	Not tested
Free-ranging wild birds	Columbina minuta	Boa Viagem	PLI area (index case street)	AS 227	Plasma	2019-09-07	Not tested	<10	Not tested	Not tested	Not tested	Not tested	Not tested	Seronegative	Not tested	Not tested	Not tested	Not tested	Not tested	Not tested	Not tested	Not tested	Not tested	Not tested	Not tested	Not tested	Not tested	Not tested	Not tested	Not tested	Not tested	Not tested	Not tested	Not tested	Not tested	Not tested	Not tested	Not tested	Not tested	Not tested	Not tested	Not tested	Not tested	Not tested	Not tested	Not tested	Not tested	Not tested
Free-ranging wild birds	Columbina minuta	Boa Viagem	PLI area (index case street)	AS 241	Plasma	2019-09-07	Not tested	<10	Not tested	Not tested	Not tested	Not tested	Not tested	Seronegative	Not tested	Not tested	Not tested	Not tested	Not tested	Not tested	Not tested	Not tested	Not tested	Not tested	Not tested	Not tested	Not tested	Not tested	Not tested	Not tested	Not tested	Not tested	Not tested	Not tested	Not tested	Not tested	Not tested	Not tested	Not tested	Not tested	Not tested	Not tested	Not tested	Not tested	Not tested	Not tested	Not tested	Not tested
Free-ranging wild birds	Columbina minuta	Boa Viagem	PLI area (index case street)	AS 244	Plasma	2019-09-07	Not tested	<10	Not tested	Not tested	Not tested	Not tested	Not tested	Seronegative	Not tested	Not tested	Not tested	Not tested	Not tested	Not tested	Not tested	Not tested	Not tested	Not tested	Not tested	Not tested	Not tested	Not tested	Not tested	Not tested	Not tested	Not tested	Not tested	Not tested	Not tested	Not tested	Not tested	Not tested	Not tested	Not tested	Not tested	Not tested	Not tested	Not tested	Not tested	Not tested	Not tested	Not tested
Free-ranging wild birds	Columbina minuta	Boa Viagem	PLI area (index case street)	AS 261	Tissues	2019-09-07	Not tested	Not tested	Not tested	Not tested	Not tested	Not tested	Not tested	Not tested	Not tested	Not tested	Not tested	Not tested	Not tested	Not tested	Not tested	Not tested	Not tested	Not tested	Not tested	Not tested	Not tested	Not tested	Not tested	Not tested	Not tested	Not tested	Not tested	Not tested	Not tested	Not tested	Not tested	Not tested	Not tested	Not tested	Not tested	Not tested	Not tested	Not tested	Not tested	Not tested	Not tested	Not tested
Free-ranging wild birds	Columbina picui	Boa Viagem	PLI area (index case street)	AS 017	Plasma	2019-09-05	Not tested	≥10	<40	Not tested	Not tested	Not tested	Not tested	Inconclusive	Not tested	Not tested	Not tested	Not tested	Not tested	Not tested	Not tested	Not tested	Not tested	Not tested	Not tested	Not tested	Not tested	Not tested	Not tested	Not tested	Not tested	Not tested	Not tested	Not tested	Not tested	Not tested	Not tested	Not tested	Not tested	Not tested	Not tested	Not tested	Not tested	Not tested	Not tested	Not tested	Not tested	Not tested
Free-ranging wild birds	Columbina picui	Boa Viagem	PLI area (index case street)	AS 027	Plasma	2019-09-05	Not tested	<10	Not tested	Not tested	Not tested	Not tested	Not tested	Seronegative	Not tested	Not tested	Not tested	Not tested	Not tested	Not tested	Not tested	Not tested	Not tested	Not tested	Not tested	Not tested	Not tested	Not tested	Not tested	Not tested	Not tested	Not tested	Not tested	Not tested	Not tested	Not tested	Not tested	Not tested	Not tested	Not tested	Not tested	Not tested	Not tested	Not tested	Not tested	Not tested	Not tested	Not tested
Free-ranging wild birds	Columbina picui	Boa Viagem	PLI area (index case street)	AS 073	Plasma	2019-09-05	Not tested	<10	Not tested	Not tested	Not tested	Not tested	Not tested	Seronegative	Not tested	Not tested	Not tested	Not tested	Not tested	Not tested	Not tested	Not tested	Not tested	Not tested	Not tested	Not tested	Not tested	Not tested	Not tested	Not tested	Not tested	Not tested	Not tested	Not tested	Not tested	Not tested	Not tested	Not tested	Not tested	Not tested	Not tested	Not tested	Not tested	Not tested	Not tested	Not tested	Not tested	Not tested
Free-ranging wild birds	Columbina picui	Boa Viagem	PLI area (index case street)	AS 075	Plasma	2019-09-05	Not tested	<10	Not tested	Not tested	Not tested	Not tested	Not tested	Seronegative	Not tested	Not tested	Not tested	Not tested	Not tested	Not tested	Not tested	Not tested	Not tested	Not tested	Not tested	Not tested	Not tested	Not tested	Not tested	Not tested	Not tested	Not tested	Not tested	Not tested	Not tested	Not tested	Not tested	Not tested	Not tested	Not tested	Not tested	Not tested	Not tested	Not tested	Not tested	Not tested	Not tested	Not tested
Free-ranging wild birds	Columbina picui	Boa Viagem	PLI area (index case street)	AS 079	Plasma	2019-09-05	Not tested	Not tested	Not tested	Not tested	Not tested	Not tested	Not tested	Not tested	Not tested	Not tested	Not tested	Not tested	Not tested	Not tested	Not tested	Not tested	Not tested	Not tested	Not tested	Not tested	Not tested	Not tested	Not tested	Not tested	Not tested	Not tested	Not tested	Not tested	Not tested	Not tested	Not tested	Not tested	Not tested	Not tested	Not tested	Not tested	Not tested	Not tested	Not tested	Not tested	Not tested	Not tested
Free-ranging wild birds	Columbina picui	Boa Viagem	PLI area (index case street)	AS 084	Released without sampling	2019-09-05	Not tested	Not tested	Not tested	Not tested	Not tested	Not tested	Not tested	Not tested	Not tested	Not tested	Not tested	Not tested	Not tested	Not tested	Not tested	Not tested	Not tested	Not tested	Not tested	Not tested	Not tested	Not tested	Not tested	Not tested	Not tested	Not tested	Not tested	Not tested	Not tested	Not tested	Not tested	Not tested	Not tested	Not tested	Not tested	Not tested	Not tested	Not tested	Not tested	Not tested	Not tested	Not tested
Free-ranging wild birds	Columbina picui	Boa Viagem	PLI area (index case street)	AS 085	Plasma	2019-09-05	Not tested	≥10	<20	No volume	No volume	Not tested	Not tested	Inconclusive	Not tested	Not tested	Not tested	Not tested	Not tested	Not tested	Not tested	Not tested	Not tested	Not tested	Not tested	Not tested	Not tested	Not tested	Not tested	Not tested	Not tested	Not tested	Not tested	Not tested	Not tested	Not tested	Not tested	Not tested	Not tested	Not tested	Not tested	Not tested	Not tested	Not tested	Not tested	Not tested	Not tested	Not tested
Free-ranging wild birds	Columbina picui	Boa Viagem	PLI area (index case street)	AS 086	Plasma	2019-09-05	Not tested	Not tested	Not tested	Not tested	Not tested	Not tested	Not tested	Not tested	Not tested	Not tested	Not tested	Not tested	Not tested	Not tested	Not tested	Not tested	Not tested	Not tested	Not tested	Not tested	Not tested	Not tested	Not tested	Not tested	Not tested	Not tested	Not tested	Not tested	Not tested	Not tested	Not tested	Not tested	Not tested	Not tested	Not tested	Not tested	Not tested	Not tested	Not tested	Not tested	Not tested	Not tested
Free-ranging wild birds	Columbina picui	Boa Viagem	PLI area (index case street)	AS 087	Plasma	2019-09-05	Not tested	Not tested in the screening, but tested endpoint titer	<10	Not tested	Not tested	Not tested	Not tested	Seronegative	Not tested	Not tested	Not tested	Not tested	Not tested	Not tested	Not tested	Not tested	Not tested	Not tested	Not tested	Not tested	Not tested	Not tested	Not tested	Not tested	Not tested	Not tested	Not tested	Not tested	Not tested	Not tested	Not tested	Not tested	Not tested	Not tested	Not tested	Not tested	Not tested	Not tested	Not tested	Not tested	Not tested	Not tested
Free-ranging wild birds	Columbina picui	Boa Viagem	PLI area (index case street)	AS 089	Released without sampling	2019-09-05	Not tested	Not tested	Not tested	Not tested	Not tested	Not tested	Not tested	Not tested	Not tested	Not tested	Not tested	Not tested	Not tested	Not tested	Not tested	Not tested	Not tested	Not tested	Not tested	Not tested	Not tested	Not tested	Not tested	Not tested	Not tested	Not tested	Not tested	Not tested	Not tested	Not tested	Not tested	Not tested	Not tested	Not tested	Not tested	Not tested	Not tested	Not tested	Not tested	Not tested	Not tested	Not tested
Free-ranging wild birds	Columbina picui	Boa Viagem	PLI area (index case street)	AS 109	Plasma	2019-09-06	Not tested	<10	Not tested	Not tested	Not tested	Not tested	Not tested	Seronegative	Not tested	Not tested	Not tested	Not tested	Not tested	Not tested	Not tested	Not tested	Not tested	Not tested	Not tested	Not tested	Not tested	Not tested	Not tested	Not tested	Not tested	Not tested	Not tested	Not tested	Not tested	Not tested	Not tested	Not tested	Not tested	Not tested	Not tested	Not tested	Not tested	Not tested	Not tested	Not tested	Not tested	Not tested
Free-ranging wild birds	Columbina picui	Boa Viagem	PLI area (index case street)	AS 110	Released without sampling	2019-09-06	Not tested	Not tested	Not tested	Not tested	Not tested	Not tested	Not tested	Not tested	Not tested	Not tested	Not tested	Not tested	Not tested	Not tested	Not tested	Not tested	Not tested	Not tested	Not tested	Not tested	Not tested	Not tested	Not tested	Not tested	Not tested	Not tested	Not tested	Not tested	Not tested	Not tested	Not tested	Not tested	Not tested	Not tested	Not tested	Not tested	Not tested	Not tested	Not tested	Not tested	Not tested	Not tested
Free-ranging wild birds	Columbina picui	Boa Viagem	PLI area (index case street)	AS 118	Tissues	2019-09-06	Not tested	Not tested	Not tested	Not tested	Not tested	Not tested	Not tested	Not tested	Not tested	Not tested	Not tested	Not tested	Not tested	Not tested	Not tested	Not tested	Not tested	Not tested	Not tested	Not tested	Not tested	Not tested	Not tested	Not tested	Not tested	Not tested	Not tested	Not tested	Not tested	Not tested	Not tested	Not tested	Not tested	Not tested	Not tested	Not tested	Not tested	Not tested	Not tested	Not tested	Not tested	Not tested
Free-ranging wild birds	Columbina picui	Boa Viagem	PLI area (index case street)	AS 127	Plasma	2019-09-06	Not tested	<10	Not tested	Not tested	Not tested	Not tested	Not tested	Seronegative	Not tested	Not tested	Not tested	Not tested	Not tested	Not tested	Not tested	Not tested	Not tested	Not tested	Not tested	Not tested	Not tested	Not tested	Not tested	Not tested	Not tested	Not tested	Not tested	Not tested	Not tested	Not tested	Not tested	Not tested	Not tested	Not tested	Not tested	Not tested	Not tested	Not tested	Not tested	Not tested	Not tested	Not tested
Free-ranging wild birds	Columbina picui	Boa Viagem	PLI area (index case street)	AS 139	Plasma	2019-09-06	Not tested	<10	Not tested	Not tested	Not tested	Not tested	Not tested	Seronegative	Not tested	Not tested	Not tested	Not tested	Not tested	Not tested	Not tested	Not tested	Not tested	Not tested	Not tested	Not tested	Not tested	Not tested	Not tested	Not tested	Not tested	Not tested	Not tested	Not tested	Not tested	Not tested	Not tested	Not tested	Not tested	Not tested	Not tested	Not tested	Not tested	Not tested	Not tested	Not tested	Not tested	Not tested
Free-ranging wild birds	Columbina picui	Boa Viagem	PLI area (index case street)	AS 140	Plasma	2019-09-06	Not tested	Not tested	Not tested	Not tested	Not tested	Not tested	Not tested	Not tested	Not tested	Not tested	Not tested	Not tested	Not tested	Not tested	Not tested	Not tested	Not tested	Not tested	Not tested	Not tested	Not tested	Not tested	Not tested	Not tested	Not tested	Not tested	Not tested	Not tested	Not tested	Not tested	Not tested	Not tested	Not tested	Not tested	Not tested	Not tested	Not tested	Not tested	Not tested	Not tested	Not tested	Not tested
Free-ranging wild birds	Columbina picui	Boa Viagem	PLI area (index case street)	AS 141	Tissues	2019-09-06	Not tested	Not tested	Not tested	Not tested	Not tested	Not tested	Not tested	Not tested	Not tested	Not tested	Not tested	Not tested	Not tested	Not tested	Not tested	Not tested	Not tested	Not tested	Not tested	Not tested	Not tested	Not tested	Not tested	Not tested	Not tested	Not tested	Not tested	Not tested	Not tested	Not tested	Not tested	Not tested	Not tested	Not tested	Not tested	Not tested	Not tested	Not tested	Not tested	Not tested	Not tested	Not tested
Free-ranging wild birds	Columbina picui	Boa Viagem	PLI area (index case street)	AS 144	Plasma	2019-09-06	Not tested	≥10	<10	Not tested	Not tested	Not tested	Not tested	Seronegative	Not tested	Not tested	Not tested	Not tested	Not tested	Not tested	Not tested	Not tested	Not tested	Not tested	Not tested	Not tested	Not tested	Not tested	Not tested	Not tested	Not tested	Not tested	Not tested	Not tested	Not tested	Not tested	Not tested	Not tested	Not tested	Not tested	Not tested	Not tested	Not tested	Not tested	Not tested	Not tested	Not tested	Not tested
Free-ranging wild birds	Columbina picui	Boa Viagem	PLI area (index case street)	AS 148	Plasma	2019-09-06	Not tested	Not tested	Not tested	Not tested	Not tested	Not tested	Not tested	Not tested	Not tested	Not tested	Not tested	Not tested	Not tested	Not tested	Not tested	Not tested	Not tested	Not tested	Not tested	Not tested	Not tested	Not tested	Not tested	Not tested	Not tested	Not tested	Not tested	Not tested	Not tested	Not tested	Not tested	Not tested	Not tested	Not tested	Not tested	Not tested	Not tested	Not tested	Not tested	Not tested	Not tested	Not tested
Free-ranging wild birds	Columbina picui	Boa Viagem	PLI area (index case street)	AS 150	Plasma	2019-09-06	Not tested	≥10	No volume	No volume	No volume	Not tested	Not tested	Inconclusive	Not tested	Not tested	Not tested	Not tested	Not tested	Not tested	Not tested	Not tested	Not tested	Not tested	Not tested	Not tested	Not tested	Not tested	Not tested	Not tested	Not tested	Not tested	Not tested	Not tested	Not tested	Not tested	Not tested	Not tested	Not tested	Not tested	Not tested	Not tested	Not tested	Not tested	Not tested	Not tested	Not tested	Not tested
Free-ranging wild birds	Columbina picui	Boa Viagem	PLI area (index case street)	AS 152	Plasma	2019-09-06	Not tested	Not tested	Not tested	Not tested	Not tested	Not tested	Not tested	Not tested	Not tested	Not tested	Not tested	Not tested	Not tested	Not tested	Not tested	Not tested	Not tested	Not tested	Not tested	Not tested	Not tested	Not tested	Not tested	Not tested	Not tested	Not tested	Not tested	Not tested	Not tested	Not tested	Not tested	Not tested	Not tested	Not tested	Not tested	Not tested	Not tested	Not tested	Not tested	Not tested	Not tested	Not tested
Free-ranging wild birds	Columbina picui	Boa Viagem	PLI area (index case street)	AS 157	Plasma	2019-09-06	Not tested	<10	Not tested	Not tested	Not tested	Not tested	Not tested	Seronegative	Not tested	Not tested	Not tested	Not tested	Not tested	Not tested	Not tested	Not tested	Not tested	Not tested	Not tested	Not tested	Not tested	Not tested	Not tested	Not tested	Not tested	Not tested	Not tested	Not tested	Not tested	Not tested	Not tested	Not tested	Not tested	Not tested	Not tested	Not tested	Not tested	Not tested	Not tested	Not tested	Not tested	Not tested
Free-ranging wild birds	Columbina picui	Boa Viagem	PLI area (index case street)	AS 164	Plasma	2019-09-06	Not tested	<10	Not tested	Not tested	Not tested	Not tested	Not tested	Seronegative	Not tested	Not tested	Not tested	Not tested	Not tested	Not tested	Not tested	Not tested	Not tested	Not tested	Not tested	Not tested	Not tested	Not tested	Not tested	Not tested	Not tested	Not tested	Not tested	Not tested	Not tested	Not tested	Not tested	Not tested	Not tested	Not tested	Not tested	Not tested	Not tested	Not tested	Not tested	Not tested	Not tested	Not tested
Free-ranging wild birds	Columbina picui	Boa Viagem	PLI area (index case street)	AS 166	Plasma	2019-09-06	Not tested	Not tested	Not tested	Not tested	Not tested	Not tested	Not tested	Not tested	Not tested	Not tested	Not tested	Not tested	Not tested	Not tested	Not tested	Not tested	Not tested	Not tested	Not tested	Not tested	Not tested	Not tested	Not tested	Not tested	Not tested	Not tested	Not tested	Not tested	Not tested	Not tested	Not tested	Not tested	Not tested	Not tested	Not tested	Not tested	Not tested	Not tested	Not tested	Not tested	Not tested	Not tested
Free-ranging wild birds	Columbina picui	Boa Viagem	PLI area (index case street)	AS 167	Plasma	2019-09-06	Not tested	Not tested	Not tested	Not tested	Not tested	Not tested	Not tested	Not tested	Not tested	Not tested	Not tested	Not tested	Not tested	Not tested	Not tested	Not tested	Not tested	Not tested	Not tested	Not tested	Not tested	Not tested	Not tested	Not tested	Not tested	Not tested	Not tested	Not tested	Not tested	Not tested	Not tested	Not tested	Not tested	Not tested	Not tested	Not tested	Not tested	Not tested	Not tested	Not tested	Not tested	Not tested
Free-ranging wild birds	Columbina picui	Boa Viagem	PLI area (index case street)	AS 178	Plasma	2019-09-06	Not tested	<10	Not tested	Not tested	Not tested	Not tested	Not tested	Seronegative	Not tested	Not tested	Not tested	Not tested	Not tested	Not tested	Not tested	Not tested	Not tested	Not tested	Not tested	Not tested	Not tested	Not tested	Not tested	Not tested	Not tested	Not tested	Not tested	Not tested	Not tested	Not tested	Not tested	Not tested	Not tested	Not tested	Not tested	Not tested	Not tested	Not tested	Not tested	Not tested	Not tested	Not tested
Free-ranging wild birds	Columbina picui	Boa Viagem	PLI area (index case street)	AS 192	Plasma	2019-09-06	Not tested	<10	Not tested	Not tested	Not tested	Not tested	Not tested	Seronegative	Not tested	Not tested	Not tested	Not tested	Not tested	Not tested	Not tested	Not tested	Not tested	Not tested	Not tested	Not tested	Not tested	Not tested	Not tested	Not tested	Not tested	Not tested	Not tested	Not tested	Not tested	Not tested	Not tested	Not tested	Not tested	Not tested	Not tested	Not tested	Not tested	Not tested	Not tested	Not tested	Not tested	Not tested
Free-ranging wild birds	Columbina picui	Boa Viagem	PLI area (index case street)	AS 194	Plasma	2019-09-06	Not tested	<10	Not tested	Not tested	Not tested	Not tested	Not tested	Seronegative	Not tested	Not tested	Not tested	Not tested	Not tested	Not tested	Not tested	Not tested	Not tested	Not tested	Not tested	Not tested	Not tested	Not tested	Not tested	Not tested	Not tested	Not tested	Not tested	Not tested	Not tested	Not tested	Not tested	Not tested	Not tested	Not tested	Not tested	Not tested	Not tested	Not tested	Not tested	Not tested	Not tested	Not tested
Free-ranging wild birds	Columbina picui	Boa Viagem	PLI area (index case street)	AS 196	Plasma	2019-09-06	Not tested	<10	Not tested	Not tested	Not tested	Not tested	Not tested	Seronegative	Not tested	Not tested	Not tested	Not tested	Not tested	Not tested	Not tested	Not tested	Not tested	Not tested	Not tested	Not tested	Not tested	Not tested	Not tested	Not tested	Not tested	Not tested	Not tested	Not tested	Not tested	Not tested	Not tested	Not tested	Not tested	Not tested	Not tested	Not tested	Not tested	Not tested	Not tested	Not tested	Not tested	Not tested
Free-ranging wild birds	Columbina picui	Boa Viagem	PLI area (index case street)	AS 205	Plasma	2019-09-07	Not tested	<10	Not tested	Not tested	Not tested	Not tested	Not tested	Seronegative	Not tested	Not tested	Not tested	Not tested	Not tested	Not tested	Not tested	Not tested	Not tested	Not tested	Not tested	Not tested	Not tested	Not tested	Not tested	Not tested	Not tested	Not tested	Not tested	Not tested	Not tested	Not tested	Not tested	Not tested	Not tested	Not tested	Not tested	Not tested	Not tested	Not tested	Not tested	Not tested	Not tested	Not tested
Free-ranging wild birds	Columbina picui	Boa Viagem	PLI area (index case street)	AS 214	Plasma	2019-09-07	Not tested	<10	Not tested	Not tested	Not tested	Not tested	Not tested	Seronegative	Not tested	Not tested	Not tested	Not tested	Not tested	Not tested	Not tested	Not tested	Not tested	Not tested	Not tested	Not tested	Not tested	Not tested	Not tested	Not tested	Not tested	Not tested	Not tested	Not tested	Not tested	Not tested	Not tested	Not tested	Not tested	Not tested	Not tested	Not tested	Not tested	Not tested	Not tested	Not tested	Not tested	Not tested
Free-ranging wild birds	Columbina picui	Boa Viagem	PLI area (index case street)	AS 220	Plasma	2019-09-07	Not tested	<10	Not tested	Not tested	Not tested	Not tested	Not tested	Seronegative	Not tested	Not tested	Not tested	Not tested	Not tested	Not tested	Not tested	Not tested	Not tested	Not tested	Not tested	Not tested	Not tested	Not tested	Not tested	Not tested	Not tested	Not tested	Not tested	Not tested	Not tested	Not tested	Not tested	Not tested	Not tested	Not tested	Not tested	Not tested	Not tested	Not tested	Not tested	Not tested	Not tested	Not tested
Free-ranging wild birds	Columbina picui	Boa Viagem	PLI area (index case street)	AS 221	Plasma	2019-09-07	Not tested	Not tested	Not tested	Not tested	Not tested	Not tested	Not tested	Not tested	Not tested	Not tested	Not tested	Not tested	Not tested	Not tested	Not tested	Not tested	Not tested	Not tested	Not tested	Not tested	Not tested	Not tested	Not tested	Not tested	Not tested	Not tested	Not tested	Not tested	Not tested	Not tested	Not tested	Not tested	Not tested	Not tested	Not tested	Not tested	Not tested	Not tested	Not tested	Not tested	Not tested	Not tested
Free-ranging wild birds	Columbina picui	Boa Viagem	PLI area (index case street)	AS 223	Plasma	2019-09-07	Not tested	<10	Not tested	Not tested	Not tested	Not tested	Not tested	Seronegative	Not tested	Not tested	Not tested	Not tested	Not tested	Not tested	Not tested	Not tested	Not tested	Not tested	Not tested	Not tested	Not tested	Not tested	Not tested	Not tested	Not tested	Not tested	Not tested	Not tested	Not tested	Not tested	Not tested	Not tested	Not tested	Not tested	Not tested	Not tested	Not tested	Not tested	Not tested	Not tested	Not tested	Not tested
Free-ranging wild birds	Columbina picui	Boa Viagem	PLI area (index case street)	AS 230	Plasma	2019-09-07	Not tested	<10	Not tested	Not tested	Not tested	Not tested	Not tested	Seronegative	Not tested	Not tested	Not tested	Not tested	Not tested	Not tested	Not tested	Not tested	Not tested	Not tested	Not tested	Not tested	Not tested	Not tested	Not tested	Not tested	Not tested	Not tested	Not tested	Not tested	Not tested	Not tested	Not tested	Not tested	Not tested	Not tested	Not tested	Not tested	Not tested	Not tested	Not tested	Not tested	Not tested	Not tested
Free-ranging wild birds	Columbina picui	Boa Viagem	PLI area (index case street)	AS 236	Plasma	2019-09-07	Not tested	<10	Not tested	Not tested	Not tested	Not tested	Not tested	Seronegative	Not tested	Not tested	Not tested	Not tested	Not tested	Not tested	Not tested	Not tested	Not tested	Not tested	Not tested	Not tested	Not tested	Not tested	Not tested	Not tested	Not tested	Not tested	Not tested	Not tested	Not tested	Not tested	Not tested	Not tested	Not tested	Not tested	Not tested	Not tested	Not tested	Not tested	Not tested	Not tested	Not tested	Not tested
Free-ranging wild birds	Columbina picui	Boa Viagem	PLI area (index case street)	AS 240	Plasma	2019-09-07	Not tested	<10	Not tested	Not tested	Not tested	Not tested	Not tested	Seronegative	Not tested	Not tested	Not tested	Not tested	Not tested	Not tested	Not tested	Not tested	Not tested	Not tested	Not tested	Not tested	Not tested	Not tested	Not tested	Not tested	Not tested	Not tested	Not tested	Not tested	Not tested	Not tested	Not tested	Not tested	Not tested	Not tested	Not tested	Not tested	Not tested	Not tested	Not tested	Not tested	Not tested	Not tested
Free-ranging wild birds	Columbina picui	Boa Viagem	PLI area (index case street)	AS 245	Plasma	2019-09-07	Not tested	<10	Not tested	Not tested	Not tested	Not tested	Not tested	Seronegative	Not tested	Not tested	Not tested	Not tested	Not tested	Not tested	Not tested	Not tested	Not tested	Not tested	Not tested	Not tested	Not tested	Not tested	Not tested	Not tested	Not tested	Not tested	Not tested	Not tested	Not tested	Not tested	Not tested	Not tested	Not tested	Not tested	Not tested	Not tested	Not tested	Not tested	Not tested	Not tested	Not tested	Not tested
Free-ranging wild birds	Columbina picui	Boa Viagem	PLI area (index case street)	AS 247	Plasma	2019-09-07	Not tested	<10	Not tested	Not tested	Not tested	Not tested	Not tested	Seronegative	Not tested	Not tested	Not tested	Not tested	Not tested	Not tested	Not tested	Not tested	Not tested	Not tested	Not tested	Not tested	Not tested	Not tested	Not tested	Not tested	Not tested	Not tested	Not tested	Not tested	Not tested	Not tested	Not tested	Not tested	Not tested	Not tested	Not tested	Not tested	Not tested	Not tested	Not tested	Not tested	Not tested	Not tested
Free-ranging wild birds	Columbina picui	Boa Viagem	PLI area (index case street)	AS 252	Plasma	2019-09-07	Not tested	<10	Not tested	Not tested	Not tested	Not tested	Not tested	Seronegative	Not tested	Not tested	Not tested	Not tested	Not tested	Not tested	Not tested	Not tested	Not tested	Not tested	Not tested	Not tested	Not tested	Not tested	Not tested	Not tested	Not tested	Not tested	Not tested	Not tested	Not tested	Not tested	Not tested	Not tested	Not tested	Not tested	Not tested	Not tested	Not tested	Not tested	Not tested	Not tested	Not tested	Not tested
Free-ranging wild birds	Columbina picui	Boa Viagem	PLI area (index case street)	AS 255	Tissues	2019-09-07	Not tested	Not tested	Not tested	Not tested	Not tested	Not tested	Not tested	Not tested	Not tested	Not tested	Not tested	Not tested	Not tested	Not tested	Not tested	Not tested	Not tested	Not tested	Not tested	Not tested	Not tested	Not tested	Not tested	Not tested	Not tested	Not tested	Not tested	Not tested	Not tested	Not tested	Not tested	Not tested	Not tested	Not tested	Not tested	Not tested	Not tested	Not tested	Not tested	Not tested	Not tested	Not tested
Free-ranging wild birds	Columbina picui	Boa Viagem	PLI area (index case street)	AS 259	Tissues	2019-09-07	Not tested	Not tested	Not tested	Not tested	Not tested	Not tested	Not tested	Not tested	Not tested	Not tested	Not tested	Not tested	Not tested	Not tested	Not tested	Not tested	Not tested	Not tested	Not tested	Not tested	Not tested	Not tested	Not tested	Not tested	Not tested	Not tested	Not tested	Not tested	Not tested	Not tested	Not tested	Not tested	Not tested	Not tested	Not tested	Not tested	Not tested	Not tested	Not tested	Not tested	Not tested	Not tested
Free-ranging wild birds	Columbina picui	Boa Viagem	PLI area (index case street)	AS 264	Plasma	2019-09-07	Not tested	<10	Not tested	Not tested	Not tested	Not tested	Not tested	Seronegative	Not tested	Not tested	Not tested	Not tested	Not tested	Not tested	Not tested	Not tested	Not tested	Not tested	Not tested	Not tested	Not tested	Not tested	Not tested	Not tested	Not tested	Not tested	Not tested	Not tested	Not tested	Not tested	Not tested	Not tested	Not tested	Not tested	Not tested	Not tested	Not tested	Not tested	Not tested	Not tested	Not tested	Not tested
Free-ranging wild birds	Columbina squammata	Boa Viagem	PLI area (index case street)	AS 263	Plasma	2019-09-07	Not tested	<10	Not tested	Not tested	Not tested	Not tested	Not tested	Seronegative	Not tested	Not tested	Not tested	Not tested	Not tested	Not tested	Not tested	Not tested	Not tested	Not tested	Not tested	Not tested	Not tested	Not tested	Not tested	Not tested	Not tested	Not tested	Not tested	Not tested	Not tested	Not tested	Not tested	Not tested	Not tested	Not tested	Not tested	Not tested	Not tested	Not tested	Not tested	Not tested	Not tested	Not tested
Free-ranging wild birds	Columbina squammata	Boa Viagem	PLI area (index case street)	AS 265	Plasma	2019-09-07	Not tested	<10	Not tested	Not tested	Not tested	Not tested	Not tested	Seronegative	Not tested	Not tested	Not tested	Not tested	Not tested	Not tested	Not tested	Not tested	Not tested	Not tested	Not tested	Not tested	Not tested	Not tested	Not tested	Not tested	Not tested	Not tested	Not tested	Not tested	Not tested	Not tested	Not tested	Not tested	Not tested	Not tested	Not tested	Not tested	Not tested	Not tested	Not tested	Not tested	Not tested	Not tested
Free-ranging wild birds	Columbina talpacoti	Boa Viagem	PLI area (index case street)	AS 010	Plasma	2019-09-05	Not tested	<10	Not tested	Not tested	Not tested	Not tested	Not tested	Seronegative	Not tested	Not tested	Not tested	Not tested	Not tested	Not tested	Not tested	Not tested	Not tested	Not tested	Not tested	Not tested	Not tested	Not tested	Not tested	Not tested	Not tested	Not tested	Not tested	Not tested	Not tested	Not tested	Not tested	Not tested	Not tested	Not tested	Not tested	Not tested	Not tested	Not tested	Not tested	Not tested	Not tested	Not tested
Free-ranging wild birds	Columbina talpacoti	Boa Viagem	PLI area (index case street)	AS 019	Plasma	2019-09-05	Not tested	≥10	≥160	40	<10	Not tested	Not tested	WNV	Not tested	Not tested	Not tested	Not tested	Not tested	Not tested	Not tested	Not tested	Not tested	Not tested	Not tested	Not tested	Not tested	Not tested	Not tested	Not tested	Not tested	Not tested	Not tested	Not tested	Not tested	Not tested	Not tested	Not tested	Not tested	Not tested	Not tested	Not tested	Not tested	Not tested	Not tested	Not tested	Not tested	Not tested
Free-ranging wild birds	Columbina talpacoti	Boa Viagem	PLI area (index case street)	AS 053	Tissues	2019-09-05	Not tested	Not tested	Not tested	Not tested	Not tested	Not tested	Not tested	Not tested	Not tested	Not tested	Not tested	Not tested	Not tested	Not tested	Not tested	Not tested	Not tested	Not tested	Not tested	Not tested	Not tested	Not tested	Not tested	Not tested	Not tested	Not tested	Not tested	Not tested	Not tested	Not tested	Not tested	Not tested	Not tested	Not tested	Not tested	Not tested	Not tested	Not tested	Not tested	Not tested	Not tested	Not tested
Free-ranging wild birds	Columbina talpacoti	Boa Viagem	PLI area (index case street)	AS 059	Released without sampling	2019-09-05	Not tested	Not tested	Not tested	Not tested	Not tested	Not tested	Not tested	Not tested	Not tested	Not tested	Not tested	Not tested	Not tested	Not tested	Not tested	Not tested	Not tested	Not tested	Not tested	Not tested	Not tested	Not tested	Not tested	Not tested	Not tested	Not tested	Not tested	Not tested	Not tested	Not tested	Not tested	Not tested	Not tested	Not tested	Not tested	Not tested	Not tested	Not tested	Not tested	Not tested	Not tested	Not tested
Free-ranging wild birds	Columbina talpacoti	Boa Viagem	PLI area (index case street)	AS 060	Plasma	2019-09-05	Not tested	≥10	40	20	<10	Not tested	Not tested	Undifferentiated flavivirus	Not tested	Not tested	Not tested	Not tested	Not tested	Not tested	Not tested	Not tested	Not tested	Not tested	Not tested	Not tested	Not tested	Not tested	Not tested	Not tested	Not tested	Not tested	Not tested	Not tested	Not tested	Not tested	Not tested	Not tested	Not tested	Not tested	Not tested	Not tested	Not tested	Not tested	Not tested	Not tested	Not tested	Not tested
Free-ranging wild birds	Columbina talpacoti	Boa Viagem	PLI area (index case street)	AS 061	Released without sampling	2019-09-05	Not tested	Not tested	Not tested	Not tested	Not tested	Not tested	Not tested	Not tested	Not tested	Not tested	Not tested	Not tested	Not tested	Not tested	Not tested	Not tested	Not tested	Not tested	Not tested	Not tested	Not tested	Not tested	Not tested	Not tested	Not tested	Not tested	Not tested	Not tested	Not tested	Not tested	Not tested	Not tested	Not tested	Not tested	Not tested	Not tested	Not tested	Not tested	Not tested	Not tested	Not tested	Not tested
Free-ranging wild birds	Columbina talpacoti	Boa Viagem	PLI area (index case street)	AS 062	Released without sampling	2019-09-05	Not tested	Not tested	Not tested	Not tested	Not tested	Not tested	Not tested	Not tested	Not tested	Not tested	Not tested	Not tested	Not tested	Not tested	Not tested	Not tested	Not tested	Not tested	Not tested	Not tested	Not tested	Not tested	Not tested	Not tested	Not tested	Not tested	Not tested	Not tested	Not tested	Not tested	Not tested	Not tested	Not tested	Not tested	Not tested	Not tested	Not tested	Not tested	Not tested	Not tested	Not tested	Not tested
Free-ranging wild birds	Columbina talpacoti	Boa Viagem	PLI area (index case street)	AS 063	Plasma	2019-09-05	Not tested	<10	Not tested	Not tested	Not tested	Not tested	Not tested	Seronegative	Not tested	Not tested	Not tested	Not tested	Not tested	Not tested	Not tested	Not tested	Not tested	Not tested	Not tested	Not tested	Not tested	Not tested	Not tested	Not tested	Not tested	Not tested	Not tested	Not tested	Not tested	Not tested	Not tested	Not tested	Not tested	Not tested	Not tested	Not tested	Not tested	Not tested	Not tested	Not tested	Not tested	Not tested
Free-ranging wild birds	Columbina talpacoti	Boa Viagem	PLI area (index case street)	AS 065	Tissues	2019-09-05	Not tested	Not tested	Not tested	Not tested	Not tested	Not tested	Not tested	Not tested	Not tested	Not tested	Not tested	Not tested	Not tested	Not tested	Not tested	Not tested	Not tested	Not tested	Not tested	Not tested	Not tested	Not tested	Not tested	Not tested	Not tested	Not tested	Not tested	Not tested	Not tested	Not tested	Not tested	Not tested	Not tested	Not tested	Not tested	Not tested	Not tested	Not tested	Not tested	Not tested	Not tested	Not tested
Free-ranging wild birds	Columbina talpacoti	Boa Viagem	PLI area (index case street)	AS 069	Plasma	2019-09-05	Not tested	<10	Not tested	Not tested	Not tested	Not tested	Not tested	Seronegative	Not tested	Not tested	Not tested	Not tested	Not tested	Not tested	Not tested	Not tested	Not tested	Not tested	Not tested	Not tested	Not tested	Not tested	Not tested	Not tested	Not tested	Not tested	Not tested	Not tested	Not tested	Not tested	Not tested	Not tested	Not tested	Not tested	Not tested	Not tested	Not tested	Not tested	Not tested	Not tested	Not tested	Not tested
Free-ranging wild birds	Columbina talpacoti	Boa Viagem	PLI area (index case street)	AS 070	Plasma	2019-09-05	Not tested	<10	Not tested	Not tested	Not tested	Not tested	Not tested	Seronegative	Not tested	Not tested	Not tested	Not tested	Not tested	Not tested	Not tested	Not tested	Not tested	Not tested	Not tested	Not tested	Not tested	Not tested	Not tested	Not tested	Not tested	Not tested	Not tested	Not tested	Not tested	Not tested	Not tested	Not tested	Not tested	Not tested	Not tested	Not tested	Not tested	Not tested	Not tested	Not tested	Not tested	Not tested
Free-ranging wild birds	Columbina talpacoti	Boa Viagem	PLI area (index case street)	AS 077	Plasma	2019-09-05	Not tested	≥10	<10	Not tested	Not tested	Not tested	Not tested	Seronegative	Not tested	Not tested	Not tested	Not tested	Not tested	Not tested	Not tested	Not tested	Not tested	Not tested	Not tested	Not tested	Not tested	Not tested	Not tested	Not tested	Not tested	Not tested	Not tested	Not tested	Not tested	Not tested	Not tested	Not tested	Not tested	Not tested	Not tested	Not tested	Not tested	Not tested	Not tested	Not tested	Not tested	Not tested
Free-ranging wild birds	Columbina talpacoti	Boa Viagem	PLI area (index case street)	AS 091	Released without sampling	2019-09-05	Not tested	Not tested	Not tested	Not tested	Not tested	Not tested	Not tested	Not tested	Not tested	Not tested	Not tested	Not tested	Not tested	Not tested	Not tested	Not tested	Not tested	Not tested	Not tested	Not tested	Not tested	Not tested	Not tested	Not tested	Not tested	Not tested	Not tested	Not tested	Not tested	Not tested	Not tested	Not tested	Not tested	Not tested	Not tested	Not tested	Not tested	Not tested	Not tested	Not tested	Not tested	Not tested
Free-ranging wild birds	Columbina talpacoti	Boa Viagem	PLI area (index case street)	AS 129	Plasma	2019-09-06	Not tested	<10	Not tested	Not tested	Not tested	Not tested	Not tested	Seronegative	Not tested	Not tested	Not tested	Not tested	Not tested	Not tested	Not tested	Not tested	Not tested	Not tested	Not tested	Not tested	Not tested	Not tested	Not tested	Not tested	Not tested	Not tested	Not tested	Not tested	Not tested	Not tested	Not tested	Not tested	Not tested	Not tested	Not tested	Not tested	Not tested	Not tested	Not tested	Not tested	Not tested	Not tested
Free-ranging wild birds	Columbina talpacoti	Boa Viagem	PLI area (index case street)	AS 153	Plasma	2019-09-06	Not tested	<10	Not tested	Not tested	Not tested	Not tested	Not tested	Seronegative	Not tested	Not tested	Not tested	Not tested	Not tested	Not tested	Not tested	Not tested	Not tested	Not tested	Not tested	Not tested	Not tested	Not tested	Not tested	Not tested	Not tested	Not tested	Not tested	Not tested	Not tested	Not tested	Not tested	Not tested	Not tested	Not tested	Not tested	Not tested	Not tested	Not tested	Not tested	Not tested	Not tested	Not tested
Free-ranging wild birds	Columbina talpacoti	Boa Viagem	PLI area (index case street)	AS 195	Plasma	2019-09-06	Not tested	<10	Not tested	Not tested	Not tested	Not tested	Not tested	Seronegative	Not tested	Not tested	Not tested	Not tested	Not tested	Not tested	Not tested	Not tested	Not tested	Not tested	Not tested	Not tested	Not tested	Not tested	Not tested	Not tested	Not tested	Not tested	Not tested	Not tested	Not tested	Not tested	Not tested	Not tested	Not tested	Not tested	Not tested	Not tested	Not tested	Not tested	Not tested	Not tested	Not tested	Not tested
Free-ranging wild birds	Columbina talpacoti	Boa Viagem	PLI area (index case street)	AS 254	Tissues	2019-09-07	Not tested	Not tested	Not tested	Not tested	Not tested	Not tested	Not tested	Not tested	Not tested	Not tested	Not tested	Not tested	Not tested	Not tested	Not tested	Not tested	Not tested	Not tested	Not tested	Not tested	Not tested	Not tested	Not tested	Not tested	Not tested	Not tested	Not tested	Not tested	Not tested	Not tested	Not tested	Not tested	Not tested	Not tested	Not tested	Not tested	Not tested	Not tested	Not tested	Not tested	Not tested	Not tested
Free-ranging wild birds	Columbina talpacoti	Boa Viagem	PLI area (index case street)	AS 257	Tissues	2019-09-07	Not tested	Not tested	Not tested	Not tested	Not tested	Not tested	Not tested	Not tested	Not tested	Not tested	Not tested	Not tested	Not tested	Not tested	Not tested	Not tested	Not tested	Not tested	Not tested	Not tested	Not tested	Not tested	Not tested	Not tested	Not tested	Not tested	Not tested	Not tested	Not tested	Not tested	Not tested	Not tested	Not tested	Not tested	Not tested	Not tested	Not tested	Not tested	Not tested	Not tested	Not tested	Not tested
Free-ranging wild birds	Columbina talpacoti	Boa Viagem	PLI area (index case street)	AS 262	Plasma	2019-09-07	Not tested	<10	Not tested	Not tested	Not tested	Not tested	Not tested	Seronegative	Not tested	Not tested	Not tested	Not tested	Not tested	Not tested	Not tested	Not tested	Not tested	Not tested	Not tested	Not tested	Not tested	Not tested	Not tested	Not tested	Not tested	Not tested	Not tested	Not tested	Not tested	Not tested	Not tested	Not tested	Not tested	Not tested	Not tested	Not tested	Not tested	Not tested	Not tested	Not tested	Not tested	Not tested
Free-ranging wild birds	Coryphospingus pileatus	Boa Viagem	PLI area (index case street)	AS 018	Plasma	2019-09-05	Not tested	≥10	<40	Not tested	Not tested	Not tested	Not tested	Inconclusive	Not tested	Not tested	Not tested	Not tested	Not tested	Not tested	Not tested	Not tested	Not tested	Not tested	Not tested	Not tested	Not tested	Not tested	Not tested	Not tested	Not tested	Not tested	Not tested	Not tested	Not tested	Not tested	Not tested	Not tested	Not tested	Not tested	Not tested	Not tested	Not tested	Not tested	Not tested	Not tested	Not tested	Not tested
Free-ranging wild birds	Coryphospingus pileatus	Boa Viagem	PLI area (index case street)	AS 035	Plasma	2019-09-05	Not tested	<10	Not tested	Not tested	Not tested	Not tested	Not tested	Seronegative	Not tested	Not tested	Not tested	Not tested	Not tested	Not tested	Not tested	Not tested	Not tested	Not tested	Not tested	Not tested	Not tested	Not tested	Not tested	Not tested	Not tested	Not tested	Not tested	Not tested	Not tested	Not tested	Not tested	Not tested	Not tested	Not tested	Not tested	Not tested	Not tested	Not tested	Not tested	Not tested	Not tested	Not tested
Free-ranging wild birds	Coryphospingus pileatus	Boa Viagem	PLI area (index case street)	AS 204	Plasma	2019-09-07	Not tested	<10	Not tested	Not tested	Not tested	Not tested	Not tested	Seronegative	Not tested	Not tested	Not tested	Not tested	Not tested	Not tested	Not tested	Not tested	Not tested	Not tested	Not tested	Not tested	Not tested	Not tested	Not tested	Not tested	Not tested	Not tested	Not tested	Not tested	Not tested	Not tested	Not tested	Not tested	Not tested	Not tested	Not tested	Not tested	Not tested	Not tested	Not tested	Not tested	Not tested	Not tested
Free-ranging wild birds	Crotophaga ani	Boa Viagem	PLI area (index case street)	AS 041	Plasma	2019-09-05	Not tested	<10	Not tested	Not tested	Not tested	Not tested	Not tested	Seronegative	Not tested	Not tested	Not tested	Not tested	Not tested	Not tested	Not tested	Not tested	Not tested	Not tested	Not tested	Not tested	Not tested	Not tested	Not tested	Not tested	Not tested	Not tested	Not tested	Not tested	Not tested	Not tested	Not tested	Not tested	Not tested	Not tested	Not tested	Not tested	Not tested	Not tested	Not tested	Not tested	Not tested	Not tested
Free-ranging wild birds	Crotophaga ani	Boa Viagem	PLI area (index case street)	AS 066	Plasma	2019-09-05	Not tested	<10	Not tested	Not tested	Not tested	Not tested	Not tested	Seronegative	Not tested	Not tested	Not tested	Not tested	Not tested	Not tested	Not tested	Not tested	Not tested	Not tested	Not tested	Not tested	Not tested	Not tested	Not tested	Not tested	Not tested	Not tested	Not tested	Not tested	Not tested	Not tested	Not tested	Not tested	Not tested	Not tested	Not tested	Not tested	Not tested	Not tested	Not tested	Not tested	Not tested	Not tested
Free-ranging wild birds	Crotophaga ani	Boa Viagem	PLI area (index case street)	AS 067	Plasma	2019-09-05	Not tested	<10	Not tested	Not tested	Not tested	Not tested	Not tested	Seronegative	Not tested	Not tested	Not tested	Not tested	Not tested	Not tested	Not tested	Not tested	Not tested	Not tested	Not tested	Not tested	Not tested	Not tested	Not tested	Not tested	Not tested	Not tested	Not tested	Not tested	Not tested	Not tested	Not tested	Not tested	Not tested	Not tested	Not tested	Not tested	Not tested	Not tested	Not tested	Not tested	Not tested	Not tested
Free-ranging wild birds	Crotophaga ani	Boa Viagem	PLI area (index case street)	AS 078	Plasma	2019-09-05	Not tested	<10	Not tested	Not tested	Not tested	Not tested	Not tested	Seronegative	Not tested	Not tested	Not tested	Not tested	Not tested	Not tested	Not tested	Not tested	Not tested	Not tested	Not tested	Not tested	Not tested	Not tested	Not tested	Not tested	Not tested	Not tested	Not tested	Not tested	Not tested	Not tested	Not tested	Not tested	Not tested	Not tested	Not tested	Not tested	Not tested	Not tested	Not tested	Not tested	Not tested	Not tested
Free-ranging wild birds	Crotophaga ani	Boa Viagem	PLI area (index case street)	AS 179	Plasma	2019-09-06	Not tested	<10	Not tested	Not tested	Not tested	Not tested	Not tested	Seronegative	Not tested	Not tested	Not tested	Not tested	Not tested	Not tested	Not tested	Not tested	Not tested	Not tested	Not tested	Not tested	Not tested	Not tested	Not tested	Not tested	Not tested	Not tested	Not tested	Not tested	Not tested	Not tested	Not tested	Not tested	Not tested	Not tested	Not tested	Not tested	Not tested	Not tested	Not tested	Not tested	Not tested	Not tested
Free-ranging wild birds	Crotophaga ani	Boa Viagem	PLI area (index case street)	AS 198	Plasma	2019-09-06	Not tested	<10	Not tested	Not tested	Not tested	Not tested	Not tested	Seronegative	Not tested	Not tested	Not tested	Not tested	Not tested	Not tested	Not tested	Not tested	Not tested	Not tested	Not tested	Not tested	Not tested	Not tested	Not tested	Not tested	Not tested	Not tested	Not tested	Not tested	Not tested	Not tested	Not tested	Not tested	Not tested	Not tested	Not tested	Not tested	Not tested	Not tested	Not tested	Not tested	Not tested	Not tested
Free-ranging wild birds	Crotophaga ani	Boa Viagem	PLI area (index case street)	AS 199	Plasma	2019-09-06	Not tested	<10	Not tested	Not tested	Not tested	Not tested	Not tested	Seronegative	Not tested	Not tested	Not tested	Not tested	Not tested	Not tested	Not tested	Not tested	Not tested	Not tested	Not tested	Not tested	Not tested	Not tested	Not tested	Not tested	Not tested	Not tested	Not tested	Not tested	Not tested	Not tested	Not tested	Not tested	Not tested	Not tested	Not tested	Not tested	Not tested	Not tested	Not tested	Not tested	Not tested	Not tested
Free-ranging wild birds	Crotophaga ani	Boa Viagem	PLI area (index case street)	AS 200	Plasma	2019-09-06	Not tested	<10	Not tested	Not tested	Not tested	Not tested	Not tested	Seronegative	Not tested	Not tested	Not tested	Not tested	Not tested	Not tested	Not tested	Not tested	Not tested	Not tested	Not tested	Not tested	Not tested	Not tested	Not tested	Not tested	Not tested	Not tested	Not tested	Not tested	Not tested	Not tested	Not tested	Not tested	Not tested	Not tested	Not tested	Not tested	Not tested	Not tested	Not tested	Not tested	Not tested	Not tested
Free-ranging wild birds	Cyclarbis gujanensis	Boa Viagem	PLI area (index case street)	AS 032	Plasma	2019-09-05	Not tested	<10	Not tested	Not tested	Not tested	Not tested	Not tested	Seronegative	Not tested	Not tested	Not tested	Not tested	Not tested	Not tested	Not tested	Not tested	Not tested	Not tested	Not tested	Not tested	Not tested	Not tested	Not tested	Not tested	Not tested	Not tested	Not tested	Not tested	Not tested	Not tested	Not tested	Not tested	Not tested	Not tested	Not tested	Not tested	Not tested	Not tested	Not tested	Not tested	Not tested	Not tested
Free-ranging wild birds	Fluvicola albiventer	Boa Viagem	PLI area (index case street)	AS 006	Plasma	2019-09-04	Not tested	<10	Not tested	Not tested	Not tested	Not tested	Not tested	Seronegative	Not tested	Not tested	Not tested	Not tested	Not tested	Not tested	Not tested	Not tested	Not tested	Not tested	Not tested	Not tested	Not tested	Not tested	Not tested	Not tested	Not tested	Not tested	Not tested	Not tested	Not tested	Not tested	Not tested	Not tested	Not tested	Not tested	Not tested	Not tested	Not tested	Not tested	Not tested	Not tested	Not tested	Not tested
Free-ranging wild birds	Fluvicola albiventer	Boa Viagem	PLI area (index case street)	AS 012	Plasma	2019-09-05	Not tested	≥10	40	80	<10	Not tested	Not tested	Undifferentiated flavivirus	Not tested	Not tested	Not tested	Not tested	Not tested	Not tested	Not tested	Not tested	Not tested	Not tested	Not tested	Not tested	Not tested	Not tested	Not tested	Not tested	Not tested	Not tested	Not tested	Not tested	Not tested	Not tested	Not tested	Not tested	Not tested	Not tested	Not tested	Not tested	Not tested	Not tested	Not tested	Not tested	Not tested	Not tested
Free-ranging wild birds	Fluvicola albiventer	Boa Viagem	PLI area (index case street)	AS 014	Plasma	2019-09-05	Not tested	<10	Not tested	Not tested	Not tested	Not tested	Not tested	Seronegative	Not tested	Not tested	Not tested	Not tested	Not tested	Not tested	Not tested	Not tested	Not tested	Not tested	Not tested	Not tested	Not tested	Not tested	Not tested	Not tested	Not tested	Not tested	Not tested	Not tested	Not tested	Not tested	Not tested	Not tested	Not tested	Not tested	Not tested	Not tested	Not tested	Not tested	Not tested	Not tested	Not tested	Not tested
Free-ranging wild birds	Fluvicola albiventer	Boa Viagem	PLI area (index case street)	AS 106	Released without sampling	2019-09-05	Not tested	Not tested	Not tested	Not tested	Not tested	Not tested	Not tested	Not tested	Not tested	Not tested	Not tested	Not tested	Not tested	Not tested	Not tested	Not tested	Not tested	Not tested	Not tested	Not tested	Not tested	Not tested	Not tested	Not tested	Not tested	Not tested	Not tested	Not tested	Not tested	Not tested	Not tested	Not tested	Not tested	Not tested	Not tested	Not tested	Not tested	Not tested	Not tested	Not tested	Not tested	Not tested
Free-ranging wild birds	Fluvicola albiventer	Boa Viagem	PLI area (index case street)	AS 124	Tissues	2019-09-06	Not tested	Not tested	Not tested	Not tested	Not tested	Not tested	Not tested	Not tested	Not tested	Not tested	Not tested	Not tested	Not tested	Not tested	Not tested	Not tested	Not tested	Not tested	Not tested	Not tested	Not tested	Not tested	Not tested	Not tested	Not tested	Not tested	Not tested	Not tested	Not tested	Not tested	Not tested	Not tested	Not tested	Not tested	Not tested	Not tested	Not tested	Not tested	Not tested	Not tested	Not tested	Not tested
Free-ranging wild birds	Fluvicola albiventer	Boa Viagem	PLI area (index case street)	AS 133	Plasma	2019-09-06	Not tested	<10	Not tested	Not tested	Not tested	Not tested	Not tested	Seronegative	Not tested	Not tested	Not tested	Not tested	Not tested	Not tested	Not tested	Not tested	Not tested	Not tested	Not tested	Not tested	Not tested	Not tested	Not tested	Not tested	Not tested	Not tested	Not tested	Not tested	Not tested	Not tested	Not tested	Not tested	Not tested	Not tested	Not tested	Not tested	Not tested	Not tested	Not tested	Not tested	Not tested	Not tested
Free-ranging wild birds	Fluvicola albiventer	Boa Viagem	PLI area (index case street)	AS 142	Tissues	2019-09-06	Not tested	Not tested	Not tested	Not tested	Not tested	Not tested	Not tested	Not tested	Not tested	Not tested	Not tested	Not tested	Not tested	Not tested	Not tested	Not tested	Not tested	Not tested	Not tested	Not tested	Not tested	Not tested	Not tested	Not tested	Not tested	Not tested	Not tested	Not tested	Not tested	Not tested	Not tested	Not tested	Not tested	Not tested	Not tested	Not tested	Not tested	Not tested	Not tested	Not tested	Not tested	Not tested
Free-ranging wild birds	Fluvicola albiventer	Boa Viagem	PLI area (index case street)	AS 185	Plasma	2019-09-06	Not tested	<10	Not tested	Not tested	Not tested	Not tested	Not tested	Seronegative	Not tested	Not tested	Not tested	Not tested	Not tested	Not tested	Not tested	Not tested	Not tested	Not tested	Not tested	Not tested	Not tested	Not tested	Not tested	Not tested	Not tested	Not tested	Not tested	Not tested	Not tested	Not tested	Not tested	Not tested	Not tested	Not tested	Not tested	Not tested	Not tested	Not tested	Not tested	Not tested	Not tested	Not tested
Free-ranging wild birds	Fluvicola albiventer	Boa Viagem	PLI area (index case street)	AS 231	Plasma	2019-09-07	Not tested	<10	Not tested	Not tested	Not tested	Not tested	Not tested	Seronegative	Not tested	Not tested	Not tested	Not tested	Not tested	Not tested	Not tested	Not tested	Not tested	Not tested	Not tested	Not tested	Not tested	Not tested	Not tested	Not tested	Not tested	Not tested	Not tested	Not tested	Not tested	Not tested	Not tested	Not tested	Not tested	Not tested	Not tested	Not tested	Not tested	Not tested	Not tested	Not tested	Not tested	Not tested
Free-ranging wild birds	Fluvicola albiventer	Boa Viagem	PLI area (index case street)	AS 239	Plasma	2019-09-07	Not tested	<10	Not tested	Not tested	Not tested	Not tested	Not tested	Seronegative	Not tested	Not tested	Not tested	Not tested	Not tested	Not tested	Not tested	Not tested	Not tested	Not tested	Not tested	Not tested	Not tested	Not tested	Not tested	Not tested	Not tested	Not tested	Not tested	Not tested	Not tested	Not tested	Not tested	Not tested	Not tested	Not tested	Not tested	Not tested	Not tested	Not tested	Not tested	Not tested	Not tested	Not tested
Free-ranging wild birds	Forpus xanthopterygius	Boa Viagem	PLI area (index case street)	AS 219	Plasma	2019-09-07	Not tested	≥10	320	80	<10	Not tested	Not tested	WNV	Not tested	Not tested	Not tested	Not tested	Not tested	Not tested	Not tested	Not tested	Not tested	Not tested	Not tested	Not tested	Not tested	Not tested	Not tested	Not tested	Not tested	Not tested	Not tested	Not tested	Not tested	Not tested	Not tested	Not tested	Not tested	Not tested	Not tested	Not tested	Not tested	Not tested	Not tested	Not tested	Not tested	Not tested
Free-ranging wild birds	Forpus xanthopterygius	Boa Viagem	PLI area (index case street)	AS 229	Plasma	2019-09-07	Not tested	<10	Not tested	Not tested	Not tested	Not tested	Not tested	Seronegative	Not tested	Not tested	Not tested	Not tested	Not tested	Not tested	Not tested	Not tested	Not tested	Not tested	Not tested	Not tested	Not tested	Not tested	Not tested	Not tested	Not tested	Not tested	Not tested	Not tested	Not tested	Not tested	Not tested	Not tested	Not tested	Not tested	Not tested	Not tested	Not tested	Not tested	Not tested	Not tested	Not tested	Not tested
Free-ranging wild birds	Furnarius figulus	Boa Viagem	PLI area (index case street)	AS 188	Plasma	2019-09-06	Not tested	≥10	20	20	<10	Not tested	Not tested	Undifferentiated flavivirus	Not tested	Not tested	Not tested	Not tested	Not tested	Not tested	Not tested	Not tested	Not tested	Not tested	Not tested	Not tested	Not tested	Not tested	Not tested	Not tested	Not tested	Not tested	Not tested	Not tested	Not tested	Not tested	Not tested	Not tested	Not tested	Not tested	Not tested	Not tested	Not tested	Not tested	Not tested	Not tested	Not tested	Not tested
Free-ranging wild birds	Furnarius figulus	Boa Viagem	PLI area (index case street)	AS 189	Plasma	2019-09-06	Not tested	<10	Not tested	Not tested	Not tested	Not tested	Not tested	Seronegative	Not tested	Not tested	Not tested	Not tested	Not tested	Not tested	Not tested	Not tested	Not tested	Not tested	Not tested	Not tested	Not tested	Not tested	Not tested	Not tested	Not tested	Not tested	Not tested	Not tested	Not tested	Not tested	Not tested	Not tested	Not tested	Not tested	Not tested	Not tested	Not tested	Not tested	Not tested	Not tested	Not tested	Not tested
Free-ranging wild birds	Furnarius figulus	Boa Viagem	PLI area (index case street)	AS 201	Plasma	2019-09-07	Not tested	<10	Not tested	Not tested	Not tested	Not tested	Not tested	Seronegative	Not tested	Not tested	Not tested	Not tested	Not tested	Not tested	Not tested	Not tested	Not tested	Not tested	Not tested	Not tested	Not tested	Not tested	Not tested	Not tested	Not tested	Not tested	Not tested	Not tested	Not tested	Not tested	Not tested	Not tested	Not tested	Not tested	Not tested	Not tested	Not tested	Not tested	Not tested	Not tested	Not tested	Not tested
Free-ranging wild birds	Hemitriccus margaritaceiventer	Boa Viagem	PLI area (index case street)	AS 100	Released without sampling	2019-09-05	Not tested	Not tested	Not tested	Not tested	Not tested	Not tested	Not tested	Not tested	Not tested	Not tested	Not tested	Not tested	Not tested	Not tested	Not tested	Not tested	Not tested	Not tested	Not tested	Not tested	Not tested	Not tested	Not tested	Not tested	Not tested	Not tested	Not tested	Not tested	Not tested	Not tested	Not tested	Not tested	Not tested	Not tested	Not tested	Not tested	Not tested	Not tested	Not tested	Not tested	Not tested	Not tested
Free-ranging wild birds	Jacana jacana	Boa Viagem	PLI area (index case street)	AS 111	Plasma	2019-09-06	Not tested	<10	Not tested	Not tested	Not tested	Not tested	Not tested	Seronegative	Not tested	Not tested	Not tested	Not tested	Not tested	Not tested	Not tested	Not tested	Not tested	Not tested	Not tested	Not tested	Not tested	Not tested	Not tested	Not tested	Not tested	Not tested	Not tested	Not tested	Not tested	Not tested	Not tested	Not tested	Not tested	Not tested	Not tested	Not tested	Not tested	Not tested	Not tested	Not tested	Not tested	Not tested
Free-ranging wild birds	Jacana jacana	Boa Viagem	PLI area (index case street)	AS 172	Plasma	2019-09-06	Not tested	<10	Not tested	Not tested	Not tested	Not tested	Not tested	Seronegative	Not tested	Not tested	Not tested	Not tested	Not tested	Not tested	Not tested	Not tested	Not tested	Not tested	Not tested	Not tested	Not tested	Not tested	Not tested	Not tested	Not tested	Not tested	Not tested	Not tested	Not tested	Not tested	Not tested	Not tested	Not tested	Not tested	Not tested	Not tested	Not tested	Not tested	Not tested	Not tested	Not tested	Not tested
Free-ranging wild birds	Mimus saturninus	Boa Viagem	PLI area (index case street)	AS 064	Plasma	2019-09-05	Not tested	≥10	160	80	<10	Not tested	Not tested	Undifferentiated flavivirus	Not tested	Not tested	Not tested	Not tested	Not tested	Not tested	Not tested	Not tested	Not tested	Not tested	Not tested	Not tested	Not tested	Not tested	Not tested	Not tested	Not tested	Not tested	Not tested	Not tested	Not tested	Not tested	Not tested	Not tested	Not tested	Not tested	Not tested	Not tested	Not tested	Not tested	Not tested	Not tested	Not tested	Not tested
Free-ranging wild birds	Myiarchus tyrannulus	Boa Viagem	PLI area (index case street)	AS 151	Plasma	2019-09-06	Not tested	<10	Not tested	Not tested	Not tested	Not tested	Not tested	Seronegative	Not tested	Not tested	Not tested	Not tested	Not tested	Not tested	Not tested	Not tested	Not tested	Not tested	Not tested	Not tested	Not tested	Not tested	Not tested	Not tested	Not tested	Not tested	Not tested	Not tested	Not tested	Not tested	Not tested	Not tested	Not tested	Not tested	Not tested	Not tested	Not tested	Not tested	Not tested	Not tested	Not tested	Not tested
Free-ranging wild birds	Myiarchus tyrannulus	Boa Viagem	PLI area (index case street)	AS 186	Plasma	2019-09-06	Not tested	<10	Not tested	Not tested	Not tested	Not tested	Not tested	Seronegative	Not tested	Not tested	Not tested	Not tested	Not tested	Not tested	Not tested	Not tested	Not tested	Not tested	Not tested	Not tested	Not tested	Not tested	Not tested	Not tested	Not tested	Not tested	Not tested	Not tested	Not tested	Not tested	Not tested	Not tested	Not tested	Not tested	Not tested	Not tested	Not tested	Not tested	Not tested	Not tested	Not tested	Not tested
Free-ranging wild birds	Myiarchus tyrannulus	Boa Viagem	PLI area (index case street)	AS 243	Plasma	2019-09-07	Not tested	<10	Not tested	Not tested	Not tested	Not tested	Not tested	Seronegative	Not tested	Not tested	Not tested	Not tested	Not tested	Not tested	Not tested	Not tested	Not tested	Not tested	Not tested	Not tested	Not tested	Not tested	Not tested	Not tested	Not tested	Not tested	Not tested	Not tested	Not tested	Not tested	Not tested	Not tested	Not tested	Not tested	Not tested	Not tested	Not tested	Not tested	Not tested	Not tested	Not tested	Not tested
Free-ranging wild birds	Myiophobus fasciatus	Boa Viagem	PLI area (index case street)	AS 007	Plasma	2019-09-04	Not tested	≥10	20	<20	<20	Not tested	Not tested	Undifferentiated flavivirus	Not tested	Not tested	Not tested	Not tested	Not tested	Not tested	Not tested	Not tested	Not tested	Not tested	Not tested	Not tested	Not tested	Not tested	Not tested	Not tested	Not tested	Not tested	Not tested	Not tested	Not tested	Not tested	Not tested	Not tested	Not tested	Not tested	Not tested	Not tested	Not tested	Not tested	Not tested	Not tested	Not tested	Not tested
Free-ranging wild birds	Myiophobus fasciatus	Boa Viagem	PLI area (index case street)	AS 253	Tissues	2019-09-07	Not tested	Not tested	Not tested	Not tested	Not tested	Not tested	Not tested	Not tested	Not tested	Not tested	Not tested	Not tested	Not tested	Not tested	Not tested	Not tested	Not tested	Not tested	Not tested	Not tested	Not tested	Not tested	Not tested	Not tested	Not tested	Not tested	Not tested	Not tested	Not tested	Not tested	Not tested	Not tested	Not tested	Not tested	Not tested	Not tested	Not tested	Not tested	Not tested	Not tested	Not tested	Not tested
Free-ranging wild birds	Nystalus maculatus	Boa Viagem	PLI area (index case street)	AS 074	Tissues	2019-09-05	Not tested	Not tested	Not tested	Not tested	Not tested	Not tested	Not tested	Not tested	Not tested	Not tested	Not tested	Not tested	Not tested	Not tested	Not tested	Not tested	Not tested	Not tested	Not tested	Not tested	Not tested	Not tested	Not tested	Not tested	Not tested	Not tested	Not tested	Not tested	Not tested	Not tested	Not tested	Not tested	Not tested	Not tested	Not tested	Not tested	Not tested	Not tested	Not tested	Not tested	Not tested	Not tested
Free-ranging wild birds	Nystalus maculatus	Boa Viagem	PLI area (index case street)	AS 090	Plasma	2019-09-05	Not tested	≥10	40	20	<10	Not tested	Not tested	Undifferentiated flavivirus	Not tested	Not tested	Not tested	Not tested	Not tested	Not tested	Not tested	Not tested	Not tested	Not tested	Not tested	Not tested	Not tested	Not tested	Not tested	Not tested	Not tested	Not tested	Not tested	Not tested	Not tested	Not tested	Not tested	Not tested	Not tested	Not tested	Not tested	Not tested	Not tested	Not tested	Not tested	Not tested	Not tested	Not tested
Free-ranging wild birds	Nystalus maculatus	Boa Viagem	PLI area (index case street)	AS 104	Plasma	2019-09-05	Not tested	<10	Not tested	Not tested	Not tested	Not tested	Not tested	Seronegative	Not tested	Not tested	Not tested	Not tested	Not tested	Not tested	Not tested	Not tested	Not tested	Not tested	Not tested	Not tested	Not tested	Not tested	Not tested	Not tested	Not tested	Not tested	Not tested	Not tested	Not tested	Not tested	Not tested	Not tested	Not tested	Not tested	Not tested	Not tested	Not tested	Not tested	Not tested	Not tested	Not tested	Not tested
Free-ranging wild birds	Nystalus maculatus	Boa Viagem	PLI area (index case street)	AS 137	Plasma	2019-09-06	Not tested	<10	Not tested	Not tested	Not tested	Not tested	Not tested	Seronegative	Not tested	Not tested	Not tested	Not tested	Not tested	Not tested	Not tested	Not tested	Not tested	Not tested	Not tested	Not tested	Not tested	Not tested	Not tested	Not tested	Not tested	Not tested	Not tested	Not tested	Not tested	Not tested	Not tested	Not tested	Not tested	Not tested	Not tested	Not tested	Not tested	Not tested	Not tested	Not tested	Not tested	Not tested
Free-ranging wild birds	Paroaria dominicana	Boa Viagem	PLI area (index case street)	AS 208	Plasma	2019-09-07	Not tested	<10	Not tested	Not tested	Not tested	Not tested	Not tested	Seronegative	Not tested	Not tested	Not tested	Not tested	Not tested	Not tested	Not tested	Not tested	Not tested	Not tested	Not tested	Not tested	Not tested	Not tested	Not tested	Not tested	Not tested	Not tested	Not tested	Not tested	Not tested	Not tested	Not tested	Not tested	Not tested	Not tested	Not tested	Not tested	Not tested	Not tested	Not tested	Not tested	Not tested	Not tested
Free-ranging wild birds	Paroaria dominicana	Boa Viagem	PLI area (index case street)	AS 226	Plasma	2019-09-07	Not tested	≥10	<10	Not tested	Not tested	Not tested	Not tested	Seronegative	Not tested	Not tested	Not tested	Not tested	Not tested	Not tested	Not tested	Not tested	Not tested	Not tested	Not tested	Not tested	Not tested	Not tested	Not tested	Not tested	Not tested	Not tested	Not tested	Not tested	Not tested	Not tested	Not tested	Not tested	Not tested	Not tested	Not tested	Not tested	Not tested	Not tested	Not tested	Not tested	Not tested	Not tested
Free-ranging wild birds	Passer domesticus	Boa Viagem	PLI area (index case street)	AS 122	Plasma	2019-09-06	Not tested	Not tested	Not tested	Not tested	Not tested	Not tested	Not tested	Not tested	Not tested	Not tested	Not tested	Not tested	Not tested	Not tested	Not tested	Not tested	Not tested	Not tested	Not tested	Not tested	Not tested	Not tested	Not tested	Not tested	Not tested	Not tested	Not tested	Not tested	Not tested	Not tested	Not tested	Not tested	Not tested	Not tested	Not tested	Not tested	Not tested	Not tested	Not tested	Not tested	Not tested	Not tested
Free-ranging wild birds	Passer domesticus	Boa Viagem	PLI area (index case street)	AS 128	Plasma	2019-09-06	Not tested	<10	Not tested	Not tested	Not tested	Not tested	Not tested	Seronegative	Not tested	Not tested	Not tested	Not tested	Not tested	Not tested	Not tested	Not tested	Not tested	Not tested	Not tested	Not tested	Not tested	Not tested	Not tested	Not tested	Not tested	Not tested	Not tested	Not tested	Not tested	Not tested	Not tested	Not tested	Not tested	Not tested	Not tested	Not tested	Not tested	Not tested	Not tested	Not tested	Not tested	Not tested
Free-ranging wild birds	Passer domesticus	Boa Viagem	PLI area (index case street)	AS 132	Plasma	2019-09-06	Not tested	<10	Not tested	Not tested	Not tested	Not tested	Not tested	Seronegative	Not tested	Not tested	Not tested	Not tested	Not tested	Not tested	Not tested	Not tested	Not tested	Not tested	Not tested	Not tested	Not tested	Not tested	Not tested	Not tested	Not tested	Not tested	Not tested	Not tested	Not tested	Not tested	Not tested	Not tested	Not tested	Not tested	Not tested	Not tested	Not tested	Not tested	Not tested	Not tested	Not tested	Not tested
Free-ranging wild birds	Passer domesticus	Boa Viagem	PLI area (index case street)	AS 138	Tissues	2019-09-06	Not tested	Not tested	Not tested	Not tested	Not tested	Not tested	Not tested	Not tested	Not tested	Not tested	Not tested	Not tested	Not tested	Not tested	Not tested	Not tested	Not tested	Not tested	Not tested	Not tested	Not tested	Not tested	Not tested	Not tested	Not tested	Not tested	Not tested	Not tested	Not tested	Not tested	Not tested	Not tested	Not tested	Not tested	Not tested	Not tested	Not tested	Not tested	Not tested	Not tested	Not tested	Not tested
Free-ranging wild birds	Passer domesticus	Boa Viagem	PLI area (index case street)	AS 143	Plasma	2019-09-06	Not tested	<10	Not tested	Not tested	Not tested	Not tested	Not tested	Seronegative	Not tested	Not tested	Not tested	Not tested	Not tested	Not tested	Not tested	Not tested	Not tested	Not tested	Not tested	Not tested	Not tested	Not tested	Not tested	Not tested	Not tested	Not tested	Not tested	Not tested	Not tested	Not tested	Not tested	Not tested	Not tested	Not tested	Not tested	Not tested	Not tested	Not tested	Not tested	Not tested	Not tested	Not tested
Free-ranging wild birds	Passer domesticus	Boa Viagem	PLI area (index case street)	AS 146	Plasma	2019-09-06	Not tested	<10	Not tested	Not tested	Not tested	Not tested	Not tested	Seronegative	Not tested	Not tested	Not tested	Not tested	Not tested	Not tested	Not tested	Not tested	Not tested	Not tested	Not tested	Not tested	Not tested	Not tested	Not tested	Not tested	Not tested	Not tested	Not tested	Not tested	Not tested	Not tested	Not tested	Not tested	Not tested	Not tested	Not tested	Not tested	Not tested	Not tested	Not tested	Not tested	Not tested	Not tested
Free-ranging wild birds	Passer domesticus	Boa Viagem	PLI area (index case street)	AS 149	Plasma	2019-09-06	Not tested	≥10	<10	Not tested	Not tested	Not tested	Not tested	Seronegative	Not tested	Not tested	Not tested	Not tested	Not tested	Not tested	Not tested	Not tested	Not tested	Not tested	Not tested	Not tested	Not tested	Not tested	Not tested	Not tested	Not tested	Not tested	Not tested	Not tested	Not tested	Not tested	Not tested	Not tested	Not tested	Not tested	Not tested	Not tested	Not tested	Not tested	Not tested	Not tested	Not tested	Not tested
Free-ranging wild birds	Passer domesticus	Boa Viagem	PLI area (index case street)	AS 154	Plasma	2019-09-06	Not tested	<10	Not tested	Not tested	Not tested	Not tested	Not tested	Seronegative	Not tested	Not tested	Not tested	Not tested	Not tested	Not tested	Not tested	Not tested	Not tested	Not tested	Not tested	Not tested	Not tested	Not tested	Not tested	Not tested	Not tested	Not tested	Not tested	Not tested	Not tested	Not tested	Not tested	Not tested	Not tested	Not tested	Not tested	Not tested	Not tested	Not tested	Not tested	Not tested	Not tested	Not tested
Free-ranging wild birds	Passer domesticus	Boa Viagem	PLI area (index case street)	AS 155	Plasma	2019-09-06	Not tested	<10	Not tested	Not tested	Not tested	Not tested	Not tested	Seronegative	Not tested	Not tested	Not tested	Not tested	Not tested	Not tested	Not tested	Not tested	Not tested	Not tested	Not tested	Not tested	Not tested	Not tested	Not tested	Not tested	Not tested	Not tested	Not tested	Not tested	Not tested	Not tested	Not tested	Not tested	Not tested	Not tested	Not tested	Not tested	Not tested	Not tested	Not tested	Not tested	Not tested	Not tested
Free-ranging wild birds	Passer domesticus	Boa Viagem	PLI area (index case street)	AS 162	Plasma	2019-09-06	Not tested	<10	Not tested	Not tested	Not tested	Not tested	Not tested	Seronegative	Not tested	Not tested	Not tested	Not tested	Not tested	Not tested	Not tested	Not tested	Not tested	Not tested	Not tested	Not tested	Not tested	Not tested	Not tested	Not tested	Not tested	Not tested	Not tested	Not tested	Not tested	Not tested	Not tested	Not tested	Not tested	Not tested	Not tested	Not tested	Not tested	Not tested	Not tested	Not tested	Not tested	Not tested
Free-ranging wild birds	Passer domesticus	Boa Viagem	PLI area (index case street)	AS 168	Plasma	2019-09-06	Not tested	<10	Not tested	Not tested	Not tested	Not tested	Not tested	Seronegative	Not tested	Not tested	Not tested	Not tested	Not tested	Not tested	Not tested	Not tested	Not tested	Not tested	Not tested	Not tested	Not tested	Not tested	Not tested	Not tested	Not tested	Not tested	Not tested	Not tested	Not tested	Not tested	Not tested	Not tested	Not tested	Not tested	Not tested	Not tested	Not tested	Not tested	Not tested	Not tested	Not tested	Not tested
Free-ranging wild birds	Passer domesticus	Boa Viagem	PLI area (index case street)	AS 237	Plasma	2019-09-07	Not tested	<10	Not tested	Not tested	Not tested	Not tested	Not tested	Seronegative	Not tested	Not tested	Not tested	Not tested	Not tested	Not tested	Not tested	Not tested	Not tested	Not tested	Not tested	Not tested	Not tested	Not tested	Not tested	Not tested	Not tested	Not tested	Not tested	Not tested	Not tested	Not tested	Not tested	Not tested	Not tested	Not tested	Not tested	Not tested	Not tested	Not tested	Not tested	Not tested	Not tested	Not tested
Free-ranging wild birds	Passer domesticus	Boa Viagem	PLI area (index case street)	AS 238	Plasma	2019-09-07	Not tested	<10	Not tested	Not tested	Not tested	Not tested	Not tested	Seronegative	Not tested	Not tested	Not tested	Not tested	Not tested	Not tested	Not tested	Not tested	Not tested	Not tested	Not tested	Not tested	Not tested	Not tested	Not tested	Not tested	Not tested	Not tested	Not tested	Not tested	Not tested	Not tested	Not tested	Not tested	Not tested	Not tested	Not tested	Not tested	Not tested	Not tested	Not tested	Not tested	Not tested	Not tested
Free-ranging wild birds	Passer domesticus	Boa Viagem	PLI area (index case street)	AS 242	Plasma	2019-09-07	Not tested	<10	Not tested	Not tested	Not tested	Not tested	Not tested	Seronegative	Not tested	Not tested	Not tested	Not tested	Not tested	Not tested	Not tested	Not tested	Not tested	Not tested	Not tested	Not tested	Not tested	Not tested	Not tested	Not tested	Not tested	Not tested	Not tested	Not tested	Not tested	Not tested	Not tested	Not tested	Not tested	Not tested	Not tested	Not tested	Not tested	Not tested	Not tested	Not tested	Not tested	Not tested
Free-ranging wild birds	Passer domesticus	Boa Viagem	PLI area (index case street)	AS 249	Plasma	2019-09-07	Not tested	<10	Not tested	Not tested	Not tested	Not tested	Not tested	Seronegative	Not tested	Not tested	Not tested	Not tested	Not tested	Not tested	Not tested	Not tested	Not tested	Not tested	Not tested	Not tested	Not tested	Not tested	Not tested	Not tested	Not tested	Not tested	Not tested	Not tested	Not tested	Not tested	Not tested	Not tested	Not tested	Not tested	Not tested	Not tested	Not tested	Not tested	Not tested	Not tested	Not tested	Not tested
Free-ranging wild birds	Passer domesticus	Boa Viagem	PLI area (index case street)	AS 251	Plasma	2019-09-07	Not tested	<10	Not tested	Not tested	Not tested	Not tested	Not tested	Seronegative	Not tested	Not tested	Not tested	Not tested	Not tested	Not tested	Not tested	Not tested	Not tested	Not tested	Not tested	Not tested	Not tested	Not tested	Not tested	Not tested	Not tested	Not tested	Not tested	Not tested	Not tested	Not tested	Not tested	Not tested	Not tested	Not tested	Not tested	Not tested	Not tested	Not tested	Not tested	Not tested	Not tested	Not tested
Free-ranging wild birds	Passer domesticus	Boa Viagem	PLI area (index case street)	AS 258	Tissues	2019-09-07	Not tested	Not tested	Not tested	Not tested	Not tested	Not tested	Not tested	Not tested	Not tested	Not tested	Not tested	Not tested	Not tested	Not tested	Not tested	Not tested	Not tested	Not tested	Not tested	Not tested	Not tested	Not tested	Not tested	Not tested	Not tested	Not tested	Not tested	Not tested	Not tested	Not tested	Not tested	Not tested	Not tested	Not tested	Not tested	Not tested	Not tested	Not tested	Not tested	Not tested	Not tested	Not tested
Free-ranging wild birds	Phaeomyias murina	Boa Viagem	PLI area (index case street)	AS 145	Plasma	2019-09-06	Not tested	Not tested	Not tested	Not tested	Not tested	Not tested	Not tested	Not tested	Not tested	Not tested	Not tested	Not tested	Not tested	Not tested	Not tested	Not tested	Not tested	Not tested	Not tested	Not tested	Not tested	Not tested	Not tested	Not tested	Not tested	Not tested	Not tested	Not tested	Not tested	Not tested	Not tested	Not tested	Not tested	Not tested	Not tested	Not tested	Not tested	Not tested	Not tested	Not tested	Not tested	Not tested
Free-ranging wild birds	Pitangus sulphuratus	Boa Viagem	PLI area (index case street)	AS 005	Plasma	2019-09-04	Not tested	<10	Not tested	Not tested	Not tested	Not tested	Not tested	Seronegative	Not tested	Not tested	Not tested	Not tested	Not tested	Not tested	Not tested	Not tested	Not tested	Not tested	Not tested	Not tested	Not tested	Not tested	Not tested	Not tested	Not tested	Not tested	Not tested	Not tested	Not tested	Not tested	Not tested	Not tested	Not tested	Not tested	Not tested	Not tested	Not tested	Not tested	Not tested	Not tested	Not tested	Not tested
Free-ranging wild birds	Pitangus sulphuratus	Boa Viagem	PLI area (index case street)	AS 113	Plasma	2019-09-06	Not tested	<10	Not tested	Not tested	Not tested	Not tested	Not tested	Seronegative	Not tested	Not tested	Not tested	Not tested	Not tested	Not tested	Not tested	Not tested	Not tested	Not tested	Not tested	Not tested	Not tested	Not tested	Not tested	Not tested	Not tested	Not tested	Not tested	Not tested	Not tested	Not tested	Not tested	Not tested	Not tested	Not tested	Not tested	Not tested	Not tested	Not tested	Not tested	Not tested	Not tested	Not tested
Free-ranging wild birds	Pitangus sulphuratus	Boa Viagem	PLI area (index case street)	AS 135	Plasma	2019-09-06	Not tested	Not tested	Not tested	Not tested	Not tested	Not tested	Not tested	Not tested	Not tested	Not tested	Not tested	Not tested	Not tested	Not tested	Not tested	Not tested	Not tested	Not tested	Not tested	Not tested	Not tested	Not tested	Not tested	Not tested	Not tested	Not tested	Not tested	Not tested	Not tested	Not tested	Not tested	Not tested	Not tested	Not tested	Not tested	Not tested	Not tested	Not tested	Not tested	Not tested	Not tested	Not tested
Free-ranging wild birds	Pitangus sulphuratus	Boa Viagem	PLI area (index case street)	AS 161	Plasma	2019-09-06	Not tested	<10	Not tested	Not tested	Not tested	Not tested	Not tested	Seronegative	Not tested	Not tested	Not tested	Not tested	Not tested	Not tested	Not tested	Not tested	Not tested	Not tested	Not tested	Not tested	Not tested	Not tested	Not tested	Not tested	Not tested	Not tested	Not tested	Not tested	Not tested	Not tested	Not tested	Not tested	Not tested	Not tested	Not tested	Not tested	Not tested	Not tested	Not tested	Not tested	Not tested	Not tested
Free-ranging wild birds	Pitangus sulphuratus	Boa Viagem	PLI area (index case street)	AS 177	Plasma	2019-09-06	Not tested	<10	Not tested	Not tested	Not tested	Not tested	Not tested	Seronegative	Not tested	Not tested	Not tested	Not tested	Not tested	Not tested	Not tested	Not tested	Not tested	Not tested	Not tested	Not tested	Not tested	Not tested	Not tested	Not tested	Not tested	Not tested	Not tested	Not tested	Not tested	Not tested	Not tested	Not tested	Not tested	Not tested	Not tested	Not tested	Not tested	Not tested	Not tested	Not tested	Not tested	Not tested
Free-ranging wild birds	Pitangus sulphuratus	Boa Viagem	PLI area (index case street)	AS 180	Plasma	2019-09-06	Not tested	<10	Not tested	Not tested	Not tested	Not tested	Not tested	Seronegative	Not tested	Not tested	Not tested	Not tested	Not tested	Not tested	Not tested	Not tested	Not tested	Not tested	Not tested	Not tested	Not tested	Not tested	Not tested	Not tested	Not tested	Not tested	Not tested	Not tested	Not tested	Not tested	Not tested	Not tested	Not tested	Not tested	Not tested	Not tested	Not tested	Not tested	Not tested	Not tested	Not tested	Not tested
Free-ranging wild birds	Pitangus sulphuratus	Boa Viagem	PLI area (index case street)	AS 181	Plasma	2019-09-06	Not tested	<10	Not tested	Not tested	Not tested	Not tested	Not tested	Seronegative	Not tested	Not tested	Not tested	Not tested	Not tested	Not tested	Not tested	Not tested	Not tested	Not tested	Not tested	Not tested	Not tested	Not tested	Not tested	Not tested	Not tested	Not tested	Not tested	Not tested	Not tested	Not tested	Not tested	Not tested	Not tested	Not tested	Not tested	Not tested	Not tested	Not tested	Not tested	Not tested	Not tested	Not tested
Free-ranging wild birds	Pitangus sulphuratus	Boa Viagem	PLI area (index case street)	AS 190	Plasma	2019-09-06	Not tested	<10	Not tested	Not tested	Not tested	Not tested	Not tested	Seronegative	Not tested	Not tested	Not tested	Not tested	Not tested	Not tested	Not tested	Not tested	Not tested	Not tested	Not tested	Not tested	Not tested	Not tested	Not tested	Not tested	Not tested	Not tested	Not tested	Not tested	Not tested	Not tested	Not tested	Not tested	Not tested	Not tested	Not tested	Not tested	Not tested	Not tested	Not tested	Not tested	Not tested	Not tested
Free-ranging wild birds	Pitangus sulphuratus	Boa Viagem	PLI area (index case street)	AS 191	Plasma	2019-09-06	Not tested	<10	Not tested	Not tested	Not tested	Not tested	Not tested	Seronegative	Not tested	Not tested	Not tested	Not tested	Not tested	Not tested	Not tested	Not tested	Not tested	Not tested	Not tested	Not tested	Not tested	Not tested	Not tested	Not tested	Not tested	Not tested	Not tested	Not tested	Not tested	Not tested	Not tested	Not tested	Not tested	Not tested	Not tested	Not tested	Not tested	Not tested	Not tested	Not tested	Not tested	Not tested
Free-ranging wild birds	Pitangus sulphuratus	Boa Viagem	PLI area (index case street)	AS 202	Plasma	2019-09-07	Not tested	<10	Not tested	Not tested	Not tested	Not tested	Not tested	Seronegative	Not tested	Not tested	Not tested	Not tested	Not tested	Not tested	Not tested	Not tested	Not tested	Not tested	Not tested	Not tested	Not tested	Not tested	Not tested	Not tested	Not tested	Not tested	Not tested	Not tested	Not tested	Not tested	Not tested	Not tested	Not tested	Not tested	Not tested	Not tested	Not tested	Not tested	Not tested	Not tested	Not tested	Not tested
Free-ranging wild birds	Pitangus sulphuratus	Boa Viagem	PLI area (index case street)	AS 209	Plasma	2019-09-07	Not tested	<10	Not tested	Not tested	Not tested	Not tested	Not tested	Seronegative	Not tested	Not tested	Not tested	Not tested	Not tested	Not tested	Not tested	Not tested	Not tested	Not tested	Not tested	Not tested	Not tested	Not tested	Not tested	Not tested	Not tested	Not tested	Not tested	Not tested	Not tested	Not tested	Not tested	Not tested	Not tested	Not tested	Not tested	Not tested	Not tested	Not tested	Not tested	Not tested	Not tested	Not tested
Free-ranging wild birds	Polioptila dumicola	Boa Viagem	PLI area (index case street)	AS 015	Plasma	2019-09-05	Not tested	<10	Not tested	Not tested	Not tested	Not tested	Not tested	Seronegative	Not tested	Not tested	Not tested	Not tested	Not tested	Not tested	Not tested	Not tested	Not tested	Not tested	Not tested	Not tested	Not tested	Not tested	Not tested	Not tested	Not tested	Not tested	Not tested	Not tested	Not tested	Not tested	Not tested	Not tested	Not tested	Not tested	Not tested	Not tested	Not tested	Not tested	Not tested	Not tested	Not tested	Not tested
Free-ranging wild birds	Polioptila dumicola	Boa Viagem	PLI area (index case street)	AS 048	Released without sampling	2019-09-05	Not tested	Not tested	Not tested	Not tested	Not tested	Not tested	Not tested	Not tested	Not tested	Not tested	Not tested	Not tested	Not tested	Not tested	Not tested	Not tested	Not tested	Not tested	Not tested	Not tested	Not tested	Not tested	Not tested	Not tested	Not tested	Not tested	Not tested	Not tested	Not tested	Not tested	Not tested	Not tested	Not tested	Not tested	Not tested	Not tested	Not tested	Not tested	Not tested	Not tested	Not tested	Not tested
Free-ranging wild birds	Pseudoseisura cristata	Boa Viagem	PLI area (index case street)	AS 115	Plasma	2019-09-06	Not tested	<10	Not tested	Not tested	Not tested	Not tested	Not tested	Seronegative	Not tested	Not tested	Not tested	Not tested	Not tested	Not tested	Not tested	Not tested	Not tested	Not tested	Not tested	Not tested	Not tested	Not tested	Not tested	Not tested	Not tested	Not tested	Not tested	Not tested	Not tested	Not tested	Not tested	Not tested	Not tested	Not tested	Not tested	Not tested	Not tested	Not tested	Not tested	Not tested	Not tested	Not tested
Free-ranging wild birds	Sporophila albogularis	Boa Viagem	PLI area (index case street)	AS 052	Released without sampling	2019-09-05	Not tested	Not tested	Not tested	Not tested	Not tested	Not tested	Not tested	Not tested	Not tested	Not tested	Not tested	Not tested	Not tested	Not tested	Not tested	Not tested	Not tested	Not tested	Not tested	Not tested	Not tested	Not tested	Not tested	Not tested	Not tested	Not tested	Not tested	Not tested	Not tested	Not tested	Not tested	Not tested	Not tested	Not tested	Not tested	Not tested	Not tested	Not tested	Not tested	Not tested	Not tested	Not tested
Free-ranging wild birds	Sporophila albogularis	Boa Viagem	PLI area (index case street)	AS 098	Released without sampling	2019-09-05	Not tested	Not tested	Not tested	Not tested	Not tested	Not tested	Not tested	Not tested	Not tested	Not tested	Not tested	Not tested	Not tested	Not tested	Not tested	Not tested	Not tested	Not tested	Not tested	Not tested	Not tested	Not tested	Not tested	Not tested	Not tested	Not tested	Not tested	Not tested	Not tested	Not tested	Not tested	Not tested	Not tested	Not tested	Not tested	Not tested	Not tested	Not tested	Not tested	Not tested	Not tested	Not tested
Free-ranging wild birds	Sporophila albogularis	Boa Viagem	PLI area (index case street)	AS 101	Released without sampling	2019-09-05	Not tested	Not tested	Not tested	Not tested	Not tested	Not tested	Not tested	Not tested	Not tested	Not tested	Not tested	Not tested	Not tested	Not tested	Not tested	Not tested	Not tested	Not tested	Not tested	Not tested	Not tested	Not tested	Not tested	Not tested	Not tested	Not tested	Not tested	Not tested	Not tested	Not tested	Not tested	Not tested	Not tested	Not tested	Not tested	Not tested	Not tested	Not tested	Not tested	Not tested	Not tested	Not tested
Free-ranging wild birds	Sporophila albogularis	Boa Viagem	PLI area (index case street)	AS 170	Plasma	2019-09-06	Not tested	<10	Not tested	Not tested	Not tested	Not tested	Not tested	Seronegative	Not tested	Not tested	Not tested	Not tested	Not tested	Not tested	Not tested	Not tested	Not tested	Not tested	Not tested	Not tested	Not tested	Not tested	Not tested	Not tested	Not tested	Not tested	Not tested	Not tested	Not tested	Not tested	Not tested	Not tested	Not tested	Not tested	Not tested	Not tested	Not tested	Not tested	Not tested	Not tested	Not tested	Not tested
Free-ranging wild birds	Sporophila albogularis	Boa Viagem	PLI area (index case street)	AS 232	Plasma	2019-09-07	Not tested	<10	Not tested	Not tested	Not tested	Not tested	Not tested	Seronegative	Not tested	Not tested	Not tested	Not tested	Not tested	Not tested	Not tested	Not tested	Not tested	Not tested	Not tested	Not tested	Not tested	Not tested	Not tested	Not tested	Not tested	Not tested	Not tested	Not tested	Not tested	Not tested	Not tested	Not tested	Not tested	Not tested	Not tested	Not tested	Not tested	Not tested	Not tested	Not tested	Not tested	Not tested
Free-ranging wild birds	Sporophila albogularis	Boa Viagem	PLI area (index case street)	AS 233	Plasma	2019-09-07	Not tested	<10	Not tested	Not tested	Not tested	Not tested	Not tested	Seronegative	Not tested	Not tested	Not tested	Not tested	Not tested	Not tested	Not tested	Not tested	Not tested	Not tested	Not tested	Not tested	Not tested	Not tested	Not tested	Not tested	Not tested	Not tested	Not tested	Not tested	Not tested	Not tested	Not tested	Not tested	Not tested	Not tested	Not tested	Not tested	Not tested	Not tested	Not tested	Not tested	Not tested	Not tested
Free-ranging wild birds	Sporophila albogularis	Boa Viagem	PLI area (index case street)	AS 234	Plasma	2019-09-07	Not tested	<10	Not tested	Not tested	Not tested	Not tested	Not tested	Seronegative	Not tested	Not tested	Not tested	Not tested	Not tested	Not tested	Not tested	Not tested	Not tested	Not tested	Not tested	Not tested	Not tested	Not tested	Not tested	Not tested	Not tested	Not tested	Not tested	Not tested	Not tested	Not tested	Not tested	Not tested	Not tested	Not tested	Not tested	Not tested	Not tested	Not tested	Not tested	Not tested	Not tested	Not tested
Free-ranging wild birds	Sporophila albogularis	Boa Viagem	PLI area (index case street)	AS 235	Plasma	2019-09-07	Not tested	Not tested	Not tested	Not tested	Not tested	Not tested	Not tested	Not tested	Not tested	Not tested	Not tested	Not tested	Not tested	Not tested	Not tested	Not tested	Not tested	Not tested	Not tested	Not tested	Not tested	Not tested	Not tested	Not tested	Not tested	Not tested	Not tested	Not tested	Not tested	Not tested	Not tested	Not tested	Not tested	Not tested	Not tested	Not tested	Not tested	Not tested	Not tested	Not tested	Not tested	Not tested
Free-ranging wild birds	Sporophila albogularis	Boa Viagem	PLI area (index case street)	AS 246	Plasma	2019-09-07	Not tested	<10	Not tested	Not tested	Not tested	Not tested	Not tested	Seronegative	Not tested	Not tested	Not tested	Not tested	Not tested	Not tested	Not tested	Not tested	Not tested	Not tested	Not tested	Not tested	Not tested	Not tested	Not tested	Not tested	Not tested	Not tested	Not tested	Not tested	Not tested	Not tested	Not tested	Not tested	Not tested	Not tested	Not tested	Not tested	Not tested	Not tested	Not tested	Not tested	Not tested	Not tested
Free-ranging wild birds	Sporophila albogularis	Boa Viagem	PLI area (index case street)	AS 248	Plasma	2019-09-07	Not tested	<10	Not tested	Not tested	Not tested	Not tested	Not tested	Seronegative	Not tested	Not tested	Not tested	Not tested	Not tested	Not tested	Not tested	Not tested	Not tested	Not tested	Not tested	Not tested	Not tested	Not tested	Not tested	Not tested	Not tested	Not tested	Not tested	Not tested	Not tested	Not tested	Not tested	Not tested	Not tested	Not tested	Not tested	Not tested	Not tested	Not tested	Not tested	Not tested	Not tested	Not tested
Free-ranging wild birds	Sporophila nigricollis	Boa Viagem	PLI area (index case street)	AS 123	Plasma	2019-09-06	Not tested	<10	Not tested	Not tested	Not tested	Not tested	Not tested	Seronegative	Not tested	Not tested	Not tested	Not tested	Not tested	Not tested	Not tested	Not tested	Not tested	Not tested	Not tested	Not tested	Not tested	Not tested	Not tested	Not tested	Not tested	Not tested	Not tested	Not tested	Not tested	Not tested	Not tested	Not tested	Not tested	Not tested	Not tested	Not tested	Not tested	Not tested	Not tested	Not tested	Not tested	Not tested
Free-ranging wild birds	Sporophila nigricollis	Boa Viagem	PLI area (index case street)	AS 156	Tissues	2019-09-06	Not tested	Not tested	Not tested	Not tested	Not tested	Not tested	Not tested	Not tested	Not tested	Not tested	Not tested	Not tested	Not tested	Not tested	Not tested	Not tested	Not tested	Not tested	Not tested	Not tested	Not tested	Not tested	Not tested	Not tested	Not tested	Not tested	Not tested	Not tested	Not tested	Not tested	Not tested	Not tested	Not tested	Not tested	Not tested	Not tested	Not tested	Not tested	Not tested	Not tested	Not tested	Not tested
Free-ranging wild birds	Sporophila nigricollis	Boa Viagem	PLI area (index case street)	AS 203	Plasma	2019-09-07	Not tested	<10	Not tested	Not tested	Not tested	Not tested	Not tested	Seronegative	Not tested	Not tested	Not tested	Not tested	Not tested	Not tested	Not tested	Not tested	Not tested	Not tested	Not tested	Not tested	Not tested	Not tested	Not tested	Not tested	Not tested	Not tested	Not tested	Not tested	Not tested	Not tested	Not tested	Not tested	Not tested	Not tested	Not tested	Not tested	Not tested	Not tested	Not tested	Not tested	Not tested	Not tested
Free-ranging wild birds	Thraupis sayaca	Boa Viagem	PLI area (index case street)	AS 009	Plasma	2019-09-05	Not tested	<10	Not tested	Not tested	Not tested	Not tested	Not tested	Seronegative	Not tested	Not tested	Not tested	Not tested	Not tested	Not tested	Not tested	Not tested	Not tested	Not tested	Not tested	Not tested	Not tested	Not tested	Not tested	Not tested	Not tested	Not tested	Not tested	Not tested	Not tested	Not tested	Not tested	Not tested	Not tested	Not tested	Not tested	Not tested	Not tested	Not tested	Not tested	Not tested	Not tested	Not tested
Free-ranging wild birds	Thraupis sayaca	Boa Viagem	PLI area (index case street)	AS 071	Plasma	2019-09-05	Not tested	<10	Not tested	Not tested	Not tested	Not tested	Not tested	Seronegative	Not tested	Not tested	Not tested	Not tested	Not tested	Not tested	Not tested	Not tested	Not tested	Not tested	Not tested	Not tested	Not tested	Not tested	Not tested	Not tested	Not tested	Not tested	Not tested	Not tested	Not tested	Not tested	Not tested	Not tested	Not tested	Not tested	Not tested	Not tested	Not tested	Not tested	Not tested	Not tested	Not tested	Not tested
Free-ranging wild birds	Thraupis sayaca	Boa Viagem	PLI area (index case street)	AS 072	Plasma	2019-09-05	Not tested	<10	Not tested	Not tested	Not tested	Not tested	Not tested	Seronegative	Not tested	Not tested	Not tested	Not tested	Not tested	Not tested	Not tested	Not tested	Not tested	Not tested	Not tested	Not tested	Not tested	Not tested	Not tested	Not tested	Not tested	Not tested	Not tested	Not tested	Not tested	Not tested	Not tested	Not tested	Not tested	Not tested	Not tested	Not tested	Not tested	Not tested	Not tested	Not tested	Not tested	Not tested
Free-ranging wild birds	Thraupis sayaca	Boa Viagem	PLI area (index case street)	AS 080	Tissues	2019-09-05	Not tested	Not tested	Not tested	Not tested	Not tested	Not tested	Not tested	Not tested	Not tested	Not tested	Not tested	Not tested	Not tested	Not tested	Not tested	Not tested	Not tested	Not tested	Not tested	Not tested	Not tested	Not tested	Not tested	Not tested	Not tested	Not tested	Not tested	Not tested	Not tested	Not tested	Not tested	Not tested	Not tested	Not tested	Not tested	Not tested	Not tested	Not tested	Not tested	Not tested	Not tested	Not tested
Free-ranging wild birds	Thraupis sayaca	Boa Viagem	PLI area (index case street)	AS 114	Plasma	2019-09-06	Not tested	≥10	80	20	<10	Not tested	Not tested	WNV	Not tested	Not tested	Not tested	Not tested	Not tested	Not tested	Not tested	Not tested	Not tested	Not tested	Not tested	Not tested	Not tested	Not tested	Not tested	Not tested	Not tested	Not tested	Not tested	Not tested	Not tested	Not tested	Not tested	Not tested	Not tested	Not tested	Not tested	Not tested	Not tested	Not tested	Not tested	Not tested	Not tested	Not tested
Free-ranging wild birds	Thraupis sayaca	Boa Viagem	PLI area (index case street)	AS 119	Plasma	2019-09-06	Not tested	<10	Not tested	Not tested	Not tested	Not tested	Not tested	Seronegative	Not tested	Not tested	Not tested	Not tested	Not tested	Not tested	Not tested	Not tested	Not tested	Not tested	Not tested	Not tested	Not tested	Not tested	Not tested	Not tested	Not tested	Not tested	Not tested	Not tested	Not tested	Not tested	Not tested	Not tested	Not tested	Not tested	Not tested	Not tested	Not tested	Not tested	Not tested	Not tested	Not tested	Not tested
Free-ranging wild birds	Thraupis sayaca	Boa Viagem	PLI area (index case street)	AS 120	Plasma	2019-09-06	Not tested	≥10	20	20	<10	Not tested	Not tested	Undifferentiated flavivirus	Not tested	Not tested	Not tested	Not tested	Not tested	Not tested	Not tested	Not tested	Not tested	Not tested	Not tested	Not tested	Not tested	Not tested	Not tested	Not tested	Not tested	Not tested	Not tested	Not tested	Not tested	Not tested	Not tested	Not tested	Not tested	Not tested	Not tested	Not tested	Not tested	Not tested	Not tested	Not tested	Not tested	Not tested
Free-ranging wild birds	Thraupis sayaca	Boa Viagem	PLI area (index case street)	AS 125	Plasma	2019-09-06	Not tested	<10	Not tested	Not tested	Not tested	Not tested	Not tested	Seronegative	Not tested	Not tested	Not tested	Not tested	Not tested	Not tested	Not tested	Not tested	Not tested	Not tested	Not tested	Not tested	Not tested	Not tested	Not tested	Not tested	Not tested	Not tested	Not tested	Not tested	Not tested	Not tested	Not tested	Not tested	Not tested	Not tested	Not tested	Not tested	Not tested	Not tested	Not tested	Not tested	Not tested	Not tested
Free-ranging wild birds	Thraupis sayaca	Boa Viagem	PLI area (index case street)	AS 136	Plasma	2019-09-06	Not tested	<10	Not tested	Not tested	Not tested	Not tested	Not tested	Seronegative	Not tested	Not tested	Not tested	Not tested	Not tested	Not tested	Not tested	Not tested	Not tested	Not tested	Not tested	Not tested	Not tested	Not tested	Not tested	Not tested	Not tested	Not tested	Not tested	Not tested	Not tested	Not tested	Not tested	Not tested	Not tested	Not tested	Not tested	Not tested	Not tested	Not tested	Not tested	Not tested	Not tested	Not tested
Free-ranging wild birds	Thraupis sayaca	Boa Viagem	PLI area (index case street)	AS 160	Plasma	2019-09-06	Not tested	<10	Not tested	Not tested	Not tested	Not tested	Not tested	Seronegative	Not tested	Not tested	Not tested	Not tested	Not tested	Not tested	Not tested	Not tested	Not tested	Not tested	Not tested	Not tested	Not tested	Not tested	Not tested	Not tested	Not tested	Not tested	Not tested	Not tested	Not tested	Not tested	Not tested	Not tested	Not tested	Not tested	Not tested	Not tested	Not tested	Not tested	Not tested	Not tested	Not tested	Not tested
Free-ranging wild birds	Thraupis sayaca	Boa Viagem	PLI area (index case street)	AS 163	Plasma	2019-09-06	Not tested	≥10	80	80	<10	Not tested	Not tested	Undifferentiated flavivirus	Not tested	Not tested	Not tested	Not tested	Not tested	Not tested	Not tested	Not tested	Not tested	Not tested	Not tested	Not tested	Not tested	Not tested	Not tested	Not tested	Not tested	Not tested	Not tested	Not tested	Not tested	Not tested	Not tested	Not tested	Not tested	Not tested	Not tested	Not tested	Not tested	Not tested	Not tested	Not tested	Not tested	Not tested
Free-ranging wild birds	Thraupis sayaca	Boa Viagem	PLI area (index case street)	AS 165	Plasma	2019-09-06	Not tested	<10	Not tested	Not tested	Not tested	Not tested	Not tested	Seronegative	Not tested	Not tested	Not tested	Not tested	Not tested	Not tested	Not tested	Not tested	Not tested	Not tested	Not tested	Not tested	Not tested	Not tested	Not tested	Not tested	Not tested	Not tested	Not tested	Not tested	Not tested	Not tested	Not tested	Not tested	Not tested	Not tested	Not tested	Not tested	Not tested	Not tested	Not tested	Not tested	Not tested	Not tested
Free-ranging wild birds	Thraupis sayaca	Boa Viagem	PLI area (index case street)	AS 173	Plasma	2019-09-06	Not tested	≥10	80	80	<10	Not tested	Not tested	Undifferentiated flavivirus	Not tested	Not tested	Not tested	Not tested	Not tested	Not tested	Not tested	Not tested	Not tested	Not tested	Not tested	Not tested	Not tested	Not tested	Not tested	Not tested	Not tested	Not tested	Not tested	Not tested	Not tested	Not tested	Not tested	Not tested	Not tested	Not tested	Not tested	Not tested	Not tested	Not tested	Not tested	Not tested	Not tested	Not tested
Free-ranging wild birds	Thraupis sayaca	Boa Viagem	PLI area (index case street)	AS 174	Plasma	2019-09-06	Not tested	<10	Not tested	Not tested	Not tested	Not tested	Not tested	Seronegative	Not tested	Not tested	Not tested	Not tested	Not tested	Not tested	Not tested	Not tested	Not tested	Not tested	Not tested	Not tested	Not tested	Not tested	Not tested	Not tested	Not tested	Not tested	Not tested	Not tested	Not tested	Not tested	Not tested	Not tested	Not tested	Not tested	Not tested	Not tested	Not tested	Not tested	Not tested	Not tested	Not tested	Not tested
Free-ranging wild birds	Thraupis sayaca	Boa Viagem	PLI area (index case street)	AS 175	Plasma	2019-09-06	Not tested	≥10	80	20	<10	Not tested	Not tested	WNV	Not tested	Not tested	Not tested	Not tested	Not tested	Not tested	Not tested	Not tested	Not tested	Not tested	Not tested	Not tested	Not tested	Not tested	Not tested	Not tested	Not tested	Not tested	Not tested	Not tested	Not tested	Not tested	Not tested	Not tested	Not tested	Not tested	Not tested	Not tested	Not tested	Not tested	Not tested	Not tested	Not tested	Not tested
Free-ranging wild birds	Thraupis sayaca	Boa Viagem	PLI area (index case street)	AS 206	Plasma	2019-09-07	Not tested	<10	Not tested	Not tested	Not tested	Not tested	Not tested	Seronegative	Not tested	Not tested	Not tested	Not tested	Not tested	Not tested	Not tested	Not tested	Not tested	Not tested	Not tested	Not tested	Not tested	Not tested	Not tested	Not tested	Not tested	Not tested	Not tested	Not tested	Not tested	Not tested	Not tested	Not tested	Not tested	Not tested	Not tested	Not tested	Not tested	Not tested	Not tested	Not tested	Not tested	Not tested
Free-ranging wild birds	Thraupis sayaca	Boa Viagem	PLI area (index case street)	AS 207	Plasma	2019-09-07	Not tested	<10	Not tested	Not tested	Not tested	Not tested	Not tested	Seronegative	Not tested	Not tested	Not tested	Not tested	Not tested	Not tested	Not tested	Not tested	Not tested	Not tested	Not tested	Not tested	Not tested	Not tested	Not tested	Not tested	Not tested	Not tested	Not tested	Not tested	Not tested	Not tested	Not tested	Not tested	Not tested	Not tested	Not tested	Not tested	Not tested	Not tested	Not tested	Not tested	Not tested	Not tested
Free-ranging wild birds	Thraupis sayaca	Boa Viagem	PLI area (index case street)	AS 213	Plasma	2019-09-07	Not tested	<10	Not tested	Not tested	Not tested	Not tested	Not tested	Seronegative	Not tested	Not tested	Not tested	Not tested	Not tested	Not tested	Not tested	Not tested	Not tested	Not tested	Not tested	Not tested	Not tested	Not tested	Not tested	Not tested	Not tested	Not tested	Not tested	Not tested	Not tested	Not tested	Not tested	Not tested	Not tested	Not tested	Not tested	Not tested	Not tested	Not tested	Not tested	Not tested	Not tested	Not tested
Free-ranging wild birds	Thraupis sayaca	Boa Viagem	PLI area (index case street)	AS 216	Plasma	2019-09-07	Not tested	<10	Not tested	Not tested	Not tested	Not tested	Not tested	Seronegative	Not tested	Not tested	Not tested	Not tested	Not tested	Not tested	Not tested	Not tested	Not tested	Not tested	Not tested	Not tested	Not tested	Not tested	Not tested	Not tested	Not tested	Not tested	Not tested	Not tested	Not tested	Not tested	Not tested	Not tested	Not tested	Not tested	Not tested	Not tested	Not tested	Not tested	Not tested	Not tested	Not tested	Not tested
Free-ranging wild birds	Thraupis sayaca	Boa Viagem	PLI area (index case street)	AS 228	Plasma	2019-09-07	Not tested	<10	Not tested	Not tested	Not tested	Not tested	Not tested	Seronegative	Not tested	Not tested	Not tested	Not tested	Not tested	Not tested	Not tested	Not tested	Not tested	Not tested	Not tested	Not tested	Not tested	Not tested	Not tested	Not tested	Not tested	Not tested	Not tested	Not tested	Not tested	Not tested	Not tested	Not tested	Not tested	Not tested	Not tested	Not tested	Not tested	Not tested	Not tested	Not tested	Not tested	Not tested
Free-ranging wild birds	Tigrisoma fasciatum	Boa Viagem	PLI area (index case street)	AS 171	Plasma	2019-09-06	Not tested	≥10	No volume	No volume	No volume	Not tested	Not tested	Inconclusive	Not tested	Not tested	Not tested	Not tested	Not tested	Not tested	Not tested	Not tested	Not tested	Not tested	Not tested	Not tested	Not tested	Not tested	Not tested	Not tested	Not tested	Not tested	Not tested	Not tested	Not tested	Not tested	Not tested	Not tested	Not tested	Not tested	Not tested	Not tested	Not tested	Not tested	Not tested	Not tested	Not tested	Not tested
Free-ranging wild birds	Todirostrum cinereum	Boa Viagem	PLI area (index case street)	AS 033	Released without sampling	2019-09-05	Not tested	Not tested	Not tested	Not tested	Not tested	Not tested	Not tested	Not tested	Not tested	Not tested	Not tested	Not tested	Not tested	Not tested	Not tested	Not tested	Not tested	Not tested	Not tested	Not tested	Not tested	Not tested	Not tested	Not tested	Not tested	Not tested	Not tested	Not tested	Not tested	Not tested	Not tested	Not tested	Not tested	Not tested	Not tested	Not tested	Not tested	Not tested	Not tested	Not tested	Not tested	Not tested
Free-ranging wild birds	Todirostrum cinereum	Boa Viagem	PLI area (index case street)	AS 042	Released without sampling	2019-09-05	Not tested	Not tested	Not tested	Not tested	Not tested	Not tested	Not tested	Not tested	Not tested	Not tested	Not tested	Not tested	Not tested	Not tested	Not tested	Not tested	Not tested	Not tested	Not tested	Not tested	Not tested	Not tested	Not tested	Not tested	Not tested	Not tested	Not tested	Not tested	Not tested	Not tested	Not tested	Not tested	Not tested	Not tested	Not tested	Not tested	Not tested	Not tested	Not tested	Not tested	Not tested	Not tested
Free-ranging wild birds	Todirostrum cinereum	Boa Viagem	PLI area (index case street)	AS 045	Released without sampling	2019-09-05	Not tested	Not tested	Not tested	Not tested	Not tested	Not tested	Not tested	Not tested	Not tested	Not tested	Not tested	Not tested	Not tested	Not tested	Not tested	Not tested	Not tested	Not tested	Not tested	Not tested	Not tested	Not tested	Not tested	Not tested	Not tested	Not tested	Not tested	Not tested	Not tested	Not tested	Not tested	Not tested	Not tested	Not tested	Not tested	Not tested	Not tested	Not tested	Not tested	Not tested	Not tested	Not tested
Free-ranging wild birds	Todirostrum cinereum	Boa Viagem	PLI area (index case street)	AS 054	Plasma	2019-09-05	Not tested	<10	Not tested	Not tested	Not tested	Not tested	Not tested	Seronegative	Not tested	Not tested	Not tested	Not tested	Not tested	Not tested	Not tested	Not tested	Not tested	Not tested	Not tested	Not tested	Not tested	Not tested	Not tested	Not tested	Not tested	Not tested	Not tested	Not tested	Not tested	Not tested	Not tested	Not tested	Not tested	Not tested	Not tested	Not tested	Not tested	Not tested	Not tested	Not tested	Not tested	Not tested
Free-ranging wild birds	Todirostrum cinereum	Boa Viagem	PLI area (index case street)	AS 056	Released without sampling	2019-09-05	Not tested	Not tested	Not tested	Not tested	Not tested	Not tested	Not tested	Not tested	Not tested	Not tested	Not tested	Not tested	Not tested	Not tested	Not tested	Not tested	Not tested	Not tested	Not tested	Not tested	Not tested	Not tested	Not tested	Not tested	Not tested	Not tested	Not tested	Not tested	Not tested	Not tested	Not tested	Not tested	Not tested	Not tested	Not tested	Not tested	Not tested	Not tested	Not tested	Not tested	Not tested	Not tested
Free-ranging wild birds	Troglodytes musculus	Boa Viagem	PLI area (index case street)	AS 023	Plasma	2019-09-05	Not tested	<10	Not tested	Not tested	Not tested	Not tested	Not tested	Seronegative	Not tested	Not tested	Not tested	Not tested	Not tested	Not tested	Not tested	Not tested	Not tested	Not tested	Not tested	Not tested	Not tested	Not tested	Not tested	Not tested	Not tested	Not tested	Not tested	Not tested	Not tested	Not tested	Not tested	Not tested	Not tested	Not tested	Not tested	Not tested	Not tested	Not tested	Not tested	Not tested	Not tested	Not tested
Free-ranging wild birds	Troglodytes musculus	Boa Viagem	PLI area (index case street)	AS 029	Released without sampling	2019-09-05	Not tested	Not tested	Not tested	Not tested	Not tested	Not tested	Not tested	Not tested	Not tested	Not tested	Not tested	Not tested	Not tested	Not tested	Not tested	Not tested	Not tested	Not tested	Not tested	Not tested	Not tested	Not tested	Not tested	Not tested	Not tested	Not tested	Not tested	Not tested	Not tested	Not tested	Not tested	Not tested	Not tested	Not tested	Not tested	Not tested	Not tested	Not tested	Not tested	Not tested	Not tested	Not tested
Free-ranging wild birds	Troglodytes musculus	Boa Viagem	PLI area (index case street)	AS 036	Released without sampling	2019-09-05	Not tested	Not tested	Not tested	Not tested	Not tested	Not tested	Not tested	Not tested	Not tested	Not tested	Not tested	Not tested	Not tested	Not tested	Not tested	Not tested	Not tested	Not tested	Not tested	Not tested	Not tested	Not tested	Not tested	Not tested	Not tested	Not tested	Not tested	Not tested	Not tested	Not tested	Not tested	Not tested	Not tested	Not tested	Not tested	Not tested	Not tested	Not tested	Not tested	Not tested	Not tested	Not tested
Free-ranging wild birds	Troglodytes musculus	Boa Viagem	PLI area (index case street)	AS 038	Released without sampling	2019-09-05	Not tested	Not tested	Not tested	Not tested	Not tested	Not tested	Not tested	Not tested	Not tested	Not tested	Not tested	Not tested	Not tested	Not tested	Not tested	Not tested	Not tested	Not tested	Not tested	Not tested	Not tested	Not tested	Not tested	Not tested	Not tested	Not tested	Not tested	Not tested	Not tested	Not tested	Not tested	Not tested	Not tested	Not tested	Not tested	Not tested	Not tested	Not tested	Not tested	Not tested	Not tested	Not tested
Free-ranging wild birds	Troglodytes musculus	Boa Viagem	PLI area (index case street)	AS 043	Released without sampling	2019-09-05	Not tested	Not tested	Not tested	Not tested	Not tested	Not tested	Not tested	Not tested	Not tested	Not tested	Not tested	Not tested	Not tested	Not tested	Not tested	Not tested	Not tested	Not tested	Not tested	Not tested	Not tested	Not tested	Not tested	Not tested	Not tested	Not tested	Not tested	Not tested	Not tested	Not tested	Not tested	Not tested	Not tested	Not tested	Not tested	Not tested	Not tested	Not tested	Not tested	Not tested	Not tested	Not tested
Free-ranging wild birds	Troglodytes musculus	Boa Viagem	PLI area (index case street)	AS 093	Released without sampling	2019-09-05	Not tested	Not tested	Not tested	Not tested	Not tested	Not tested	Not tested	Not tested	Not tested	Not tested	Not tested	Not tested	Not tested	Not tested	Not tested	Not tested	Not tested	Not tested	Not tested	Not tested	Not tested	Not tested	Not tested	Not tested	Not tested	Not tested	Not tested	Not tested	Not tested	Not tested	Not tested	Not tested	Not tested	Not tested	Not tested	Not tested	Not tested	Not tested	Not tested	Not tested	Not tested	Not tested
Free-ranging wild birds	Troglodytes musculus	Boa Viagem	PLI area (index case street)	AS 147	Tissues	2019-09-06	Not tested	Not tested	Not tested	Not tested	Not tested	Not tested	Not tested	Not tested	Not tested	Not tested	Not tested	Not tested	Not tested	Not tested	Not tested	Not tested	Not tested	Not tested	Not tested	Not tested	Not tested	Not tested	Not tested	Not tested	Not tested	Not tested	Not tested	Not tested	Not tested	Not tested	Not tested	Not tested	Not tested	Not tested	Not tested	Not tested	Not tested	Not tested	Not tested	Not tested	Not tested	Not tested
Free-ranging wild birds	Troglodytes musculus	Boa Viagem	PLI area (index case street)	AS 197	Released without sampling	2019-09-06	Not tested	Not tested	Not tested	Not tested	Not tested	Not tested	Not tested	Not tested	Not tested	Not tested	Not tested	Not tested	Not tested	Not tested	Not tested	Not tested	Not tested	Not tested	Not tested	Not tested	Not tested	Not tested	Not tested	Not tested	Not tested	Not tested	Not tested	Not tested	Not tested	Not tested	Not tested	Not tested	Not tested	Not tested	Not tested	Not tested	Not tested	Not tested	Not tested	Not tested	Not tested	Not tested
Free-ranging wild birds	Turdus rufiventris	Boa Viagem	PLI area (index case street)	AS 008	Plasma	2019-09-05	Not tested	≥10	80	20	<10	Not tested	Not tested	WNV	Not tested	Not tested	Not tested	Not tested	Not tested	Not tested	Not tested	Not tested	Not tested	Not tested	Not tested	Not tested	Not tested	Not tested	Not tested	Not tested	Not tested	Not tested	Not tested	Not tested	Not tested	Not tested	Not tested	Not tested	Not tested	Not tested	Not tested	Not tested	Not tested	Not tested	Not tested	Not tested	Not tested	Not tested
Free-ranging wild birds	Turdus rufiventris	Boa Viagem	PLI area (index case street)	AS 088	Plasma	2019-09-05	Not tested	≥10	20	80	<10	Not tested	Not tested	SLEV	Not tested	Not tested	Not tested	Not tested	Not tested	Not tested	Not tested	Not tested	Not tested	Not tested	Not tested	Not tested	Not tested	Not tested	Not tested	Not tested	Not tested	Not tested	Not tested	Not tested	Not tested	Not tested	Not tested	Not tested	Not tested	Not tested	Not tested	Not tested	Not tested	Not tested	Not tested	Not tested	Not tested	Not tested
Free-ranging wild birds	Turdus rufiventris	Boa Viagem	PLI area (index case street)	AS 134	Plasma	2019-09-06	Not tested	≥10	20	40	<10	Not tested	Not tested	Undifferentiated flavivirus	Not tested	Not tested	Not tested	Not tested	Not tested	Not tested	Not tested	Not tested	Not tested	Not tested	Not tested	Not tested	Not tested	Not tested	Not tested	Not tested	Not tested	Not tested	Not tested	Not tested	Not tested	Not tested	Not tested	Not tested	Not tested	Not tested	Not tested	Not tested	Not tested	Not tested	Not tested	Not tested	Not tested	Not tested
Free-ranging wild birds	Turdus rufiventris	Boa Viagem	PLI area (index case street)	AS 222	Plasma	2019-09-07	Not tested	≥10	20	No volume	No volume	Not tested	Not tested	Inconclusive	Not tested	Not tested	Not tested	Not tested	Not tested	Not tested	Not tested	Not tested	Not tested	Not tested	Not tested	Not tested	Not tested	Not tested	Not tested	Not tested	Not tested	Not tested	Not tested	Not tested	Not tested	Not tested	Not tested	Not tested	Not tested	Not tested	Not tested	Not tested	Not tested	Not tested	Not tested	Not tested	Not tested	Not tested
Free-ranging wild birds	Tyarannus melancholicus	Boa Viagem	PLI area (index case street)	AS 068	Plasma	2019-09-05	Not tested	<10	Not tested	Not tested	Not tested	Not tested	Not tested	Seronegative	Not tested	Not tested	Not tested	Not tested	Not tested	Not tested	Not tested	Not tested	Not tested	Not tested	Not tested	Not tested	Not tested	Not tested	Not tested	Not tested	Not tested	Not tested	Not tested	Not tested	Not tested	Not tested	Not tested	Not tested	Not tested	Not tested	Not tested	Not tested	Not tested	Not tested	Not tested	Not tested	Not tested	Not tested
Free-ranging wild birds	Tyarannus melancholicus	Boa Viagem	PLI area (index case street)	AS 121	Plasma	2019-09-06	Not tested	<10	Not tested	Not tested	Not tested	Not tested	Not tested	Seronegative	Not tested	Not tested	Not tested	Not tested	Not tested	Not tested	Not tested	Not tested	Not tested	Not tested	Not tested	Not tested	Not tested	Not tested	Not tested	Not tested	Not tested	Not tested	Not tested	Not tested	Not tested	Not tested	Not tested	Not tested	Not tested	Not tested	Not tested	Not tested	Not tested	Not tested	Not tested	Not tested	Not tested	Not tested
Free-ranging wild birds	Tyarannus melancholicus	Boa Viagem	PLI area (index case street)	AS 126	Plasma	2019-09-06	Not tested	<10	Not tested	Not tested	Not tested	Not tested	Not tested	Seronegative	Not tested	Not tested	Not tested	Not tested	Not tested	Not tested	Not tested	Not tested	Not tested	Not tested	Not tested	Not tested	Not tested	Not tested	Not tested	Not tested	Not tested	Not tested	Not tested	Not tested	Not tested	Not tested	Not tested	Not tested	Not tested	Not tested	Not tested	Not tested	Not tested	Not tested	Not tested	Not tested	Not tested	Not tested
Free-ranging wild birds	Volatina jacarina	Boa Viagem	PLI area (index case street)	AS 011	Plasma	2019-09-05	Not tested	<10	Not tested	Not tested	Not tested	Not tested	Not tested	Seronegative	Not tested	Not tested	Not tested	Not tested	Not tested	Not tested	Not tested	Not tested	Not tested	Not tested	Not tested	Not tested	Not tested	Not tested	Not tested	Not tested	Not tested	Not tested	Not tested	Not tested	Not tested	Not tested	Not tested	Not tested	Not tested	Not tested	Not tested	Not tested	Not tested	Not tested	Not tested	Not tested	Not tested	Not tested
Free-ranging wild birds	Volatina jacarina	Boa Viagem	PLI area (index case street)	AS 013	Plasma	2019-09-05	Not tested	<10	Not tested	Not tested	Not tested	Not tested	Not tested	Seronegative	Not tested	Not tested	Not tested	Not tested	Not tested	Not tested	Not tested	Not tested	Not tested	Not tested	Not tested	Not tested	Not tested	Not tested	Not tested	Not tested	Not tested	Not tested	Not tested	Not tested	Not tested	Not tested	Not tested	Not tested	Not tested	Not tested	Not tested	Not tested	Not tested	Not tested	Not tested	Not tested	Not tested	Not tested
Free-ranging wild birds	Volatina jacarina	Boa Viagem	PLI area (index case street)	AS 016	Plasma	2019-09-05	Not tested	<10	Not tested	Not tested	Not tested	Not tested	Not tested	Seronegative	Not tested	Not tested	Not tested	Not tested	Not tested	Not tested	Not tested	Not tested	Not tested	Not tested	Not tested	Not tested	Not tested	Not tested	Not tested	Not tested	Not tested	Not tested	Not tested	Not tested	Not tested	Not tested	Not tested	Not tested	Not tested	Not tested	Not tested	Not tested	Not tested	Not tested	Not tested	Not tested	Not tested	Not tested
Free-ranging wild birds	Volatina jacarina	Boa Viagem	PLI area (index case street)	AS 020	Plasma	2019-09-05	Not tested	<10	Not tested	Not tested	Not tested	Not tested	Not tested	Seronegative	Not tested	Not tested	Not tested	Not tested	Not tested	Not tested	Not tested	Not tested	Not tested	Not tested	Not tested	Not tested	Not tested	Not tested	Not tested	Not tested	Not tested	Not tested	Not tested	Not tested	Not tested	Not tested	Not tested	Not tested	Not tested	Not tested	Not tested	Not tested	Not tested	Not tested	Not tested	Not tested	Not tested	Not tested
Free-ranging wild birds	Volatina jacarina	Boa Viagem	PLI area (index case street)	AS 021	Plasma	2019-09-05	Not tested	≥10	40	20	<10	Not tested	Not tested	Undifferentiated flavivirus	Not tested	Not tested	Not tested	Not tested	Not tested	Not tested	Not tested	Not tested	Not tested	Not tested	Not tested	Not tested	Not tested	Not tested	Not tested	Not tested	Not tested	Not tested	Not tested	Not tested	Not tested	Not tested	Not tested	Not tested	Not tested	Not tested	Not tested	Not tested	Not tested	Not tested	Not tested	Not tested	Not tested	Not tested
Free-ranging wild birds	Volatina jacarina	Boa Viagem	PLI area (index case street)	AS 024	Plasma	2019-09-05	Not tested	≥10	<20	Not tested	Not tested	Not tested	Not tested	Inconclusive	Not tested	Not tested	Not tested	Not tested	Not tested	Not tested	Not tested	Not tested	Not tested	Not tested	Not tested	Not tested	Not tested	Not tested	Not tested	Not tested	Not tested	Not tested	Not tested	Not tested	Not tested	Not tested	Not tested	Not tested	Not tested	Not tested	Not tested	Not tested	Not tested	Not tested	Not tested	Not tested	Not tested	Not tested
Free-ranging wild birds	Volatina jacarina	Boa Viagem	PLI area (index case street)	AS 026	Plasma	2019-09-05	Not tested	<10	Not tested	Not tested	Not tested	Not tested	Not tested	Seronegative	Not tested	Not tested	Not tested	Not tested	Not tested	Not tested	Not tested	Not tested	Not tested	Not tested	Not tested	Not tested	Not tested	Not tested	Not tested	Not tested	Not tested	Not tested	Not tested	Not tested	Not tested	Not tested	Not tested	Not tested	Not tested	Not tested	Not tested	Not tested	Not tested	Not tested	Not tested	Not tested	Not tested	Not tested
Free-ranging wild birds	Volatina jacarina	Boa Viagem	PLI area (index case street)	AS 028	Released without sampling	2019-09-05	Not tested	Not tested	Not tested	Not tested	Not tested	Not tested	Not tested	Not tested	Not tested	Not tested	Not tested	Not tested	Not tested	Not tested	Not tested	Not tested	Not tested	Not tested	Not tested	Not tested	Not tested	Not tested	Not tested	Not tested	Not tested	Not tested	Not tested	Not tested	Not tested	Not tested	Not tested	Not tested	Not tested	Not tested	Not tested	Not tested	Not tested	Not tested	Not tested	Not tested	Not tested	Not tested
Free-ranging wild birds	Volatina jacarina	Boa Viagem	PLI area (index case street)	AS 030	Released without sampling	2019-09-05	Not tested	Not tested	Not tested	Not tested	Not tested	Not tested	Not tested	Not tested	Not tested	Not tested	Not tested	Not tested	Not tested	Not tested	Not tested	Not tested	Not tested	Not tested	Not tested	Not tested	Not tested	Not tested	Not tested	Not tested	Not tested	Not tested	Not tested	Not tested	Not tested	Not tested	Not tested	Not tested	Not tested	Not tested	Not tested	Not tested	Not tested	Not tested	Not tested	Not tested	Not tested	Not tested
Free-ranging wild birds	Volatina jacarina	Boa Viagem	PLI area (index case street)	AS 034	Released without sampling	2019-09-05	Not tested	Not tested	Not tested	Not tested	Not tested	Not tested	Not tested	Not tested	Not tested	Not tested	Not tested	Not tested	Not tested	Not tested	Not tested	Not tested	Not tested	Not tested	Not tested	Not tested	Not tested	Not tested	Not tested	Not tested	Not tested	Not tested	Not tested	Not tested	Not tested	Not tested	Not tested	Not tested	Not tested	Not tested	Not tested	Not tested	Not tested	Not tested	Not tested	Not tested	Not tested	Not tested
Free-ranging wild birds	Volatina jacarina	Boa Viagem	PLI area (index case street)	AS 039	Released without sampling	2019-09-05	Not tested	Not tested	Not tested	Not tested	Not tested	Not tested	Not tested	Not tested	Not tested	Not tested	Not tested	Not tested	Not tested	Not tested	Not tested	Not tested	Not tested	Not tested	Not tested	Not tested	Not tested	Not tested	Not tested	Not tested	Not tested	Not tested	Not tested	Not tested	Not tested	Not tested	Not tested	Not tested	Not tested	Not tested	Not tested	Not tested	Not tested	Not tested	Not tested	Not tested	Not tested	Not tested
Free-ranging wild birds	Volatina jacarina	Boa Viagem	PLI area (index case street)	AS 040	Released without sampling	2019-09-05	Not tested	Not tested	Not tested	Not tested	Not tested	Not tested	Not tested	Not tested	Not tested	Not tested	Not tested	Not tested	Not tested	Not tested	Not tested	Not tested	Not tested	Not tested	Not tested	Not tested	Not tested	Not tested	Not tested	Not tested	Not tested	Not tested	Not tested	Not tested	Not tested	Not tested	Not tested	Not tested	Not tested	Not tested	Not tested	Not tested	Not tested	Not tested	Not tested	Not tested	Not tested	Not tested
Free-ranging wild birds	Volatina jacarina	Boa Viagem	PLI area (index case street)	AS 044	Released without sampling	2019-09-05	Not tested	Not tested	Not tested	Not tested	Not tested	Not tested	Not tested	Not tested	Not tested	Not tested	Not tested	Not tested	Not tested	Not tested	Not tested	Not tested	Not tested	Not tested	Not tested	Not tested	Not tested	Not tested	Not tested	Not tested	Not tested	Not tested	Not tested	Not tested	Not tested	Not tested	Not tested	Not tested	Not tested	Not tested	Not tested	Not tested	Not tested	Not tested	Not tested	Not tested	Not tested	Not tested
Free-ranging wild birds	Volatina jacarina	Boa Viagem	PLI area (index case street)	AS 046	Released without sampling	2019-09-05	Not tested	Not tested	Not tested	Not tested	Not tested	Not tested	Not tested	Not tested	Not tested	Not tested	Not tested	Not tested	Not tested	Not tested	Not tested	Not tested	Not tested	Not tested	Not tested	Not tested	Not tested	Not tested	Not tested	Not tested	Not tested	Not tested	Not tested	Not tested	Not tested	Not tested	Not tested	Not tested	Not tested	Not tested	Not tested	Not tested	Not tested	Not tested	Not tested	Not tested	Not tested	Not tested
Free-ranging wild birds	Volatina jacarina	Boa Viagem	PLI area (index case street)	AS 050	Plasma	2019-09-05	Not tested	≥10	No volume	No volume	No volume	Not tested	Not tested	Inconclusive	Not tested	Not tested	Not tested	Not tested	Not tested	Not tested	Not tested	Not tested	Not tested	Not tested	Not tested	Not tested	Not tested	Not tested	Not tested	Not tested	Not tested	Not tested	Not tested	Not tested	Not tested	Not tested	Not tested	Not tested	Not tested	Not tested	Not tested	Not tested	Not tested	Not tested	Not tested	Not tested	Not tested	Not tested
Free-ranging wild birds	Volatina jacarina	Boa Viagem	PLI area (index case street)	AS 051	Released without sampling	2019-09-05	Not tested	Not tested	Not tested	Not tested	Not tested	Not tested	Not tested	Not tested	Not tested	Not tested	Not tested	Not tested	Not tested	Not tested	Not tested	Not tested	Not tested	Not tested	Not tested	Not tested	Not tested	Not tested	Not tested	Not tested	Not tested	Not tested	Not tested	Not tested	Not tested	Not tested	Not tested	Not tested	Not tested	Not tested	Not tested	Not tested	Not tested	Not tested	Not tested	Not tested	Not tested	Not tested
Free-ranging wild birds	Volatina jacarina	Boa Viagem	PLI area (index case street)	AS 055	Released without sampling	2019-09-05	Not tested	Not tested	Not tested	Not tested	Not tested	Not tested	Not tested	Not tested	Not tested	Not tested	Not tested	Not tested	Not tested	Not tested	Not tested	Not tested	Not tested	Not tested	Not tested	Not tested	Not tested	Not tested	Not tested	Not tested	Not tested	Not tested	Not tested	Not tested	Not tested	Not tested	Not tested	Not tested	Not tested	Not tested	Not tested	Not tested	Not tested	Not tested	Not tested	Not tested	Not tested	Not tested
Free-ranging wild birds	Volatina jacarina	Boa Viagem	PLI area (index case street)	AS 058	Plasma	2019-09-05	Not tested	<10	Not tested	Not tested	Not tested	Not tested	Not tested	Seronegative	Not tested	Not tested	Not tested	Not tested	Not tested	Not tested	Not tested	Not tested	Not tested	Not tested	Not tested	Not tested	Not tested	Not tested	Not tested	Not tested	Not tested	Not tested	Not tested	Not tested	Not tested	Not tested	Not tested	Not tested	Not tested	Not tested	Not tested	Not tested	Not tested	Not tested	Not tested	Not tested	Not tested	Not tested
Free-ranging wild birds	Volatina jacarina	Boa Viagem	PLI area (index case street)	AS 094	Released without sampling	2019-09-05	Not tested	Not tested	Not tested	Not tested	Not tested	Not tested	Not tested	Not tested	Not tested	Not tested	Not tested	Not tested	Not tested	Not tested	Not tested	Not tested	Not tested	Not tested	Not tested	Not tested	Not tested	Not tested	Not tested	Not tested	Not tested	Not tested	Not tested	Not tested	Not tested	Not tested	Not tested	Not tested	Not tested	Not tested	Not tested	Not tested	Not tested	Not tested	Not tested	Not tested	Not tested	Not tested
Free-ranging wild birds	Volatina jacarina	Boa Viagem	PLI area (index case street)	AS 095	Released without sampling	2019-09-05	Not tested	Not tested	Not tested	Not tested	Not tested	Not tested	Not tested	Not tested	Not tested	Not tested	Not tested	Not tested	Not tested	Not tested	Not tested	Not tested	Not tested	Not tested	Not tested	Not tested	Not tested	Not tested	Not tested	Not tested	Not tested	Not tested	Not tested	Not tested	Not tested	Not tested	Not tested	Not tested	Not tested	Not tested	Not tested	Not tested	Not tested	Not tested	Not tested	Not tested	Not tested	Not tested
Free-ranging wild birds	Volatina jacarina	Boa Viagem	PLI area (index case street)	AS 096	Released without sampling	2019-09-05	Not tested	Not tested	Not tested	Not tested	Not tested	Not tested	Not tested	Not tested	Not tested	Not tested	Not tested	Not tested	Not tested	Not tested	Not tested	Not tested	Not tested	Not tested	Not tested	Not tested	Not tested	Not tested	Not tested	Not tested	Not tested	Not tested	Not tested	Not tested	Not tested	Not tested	Not tested	Not tested	Not tested	Not tested	Not tested	Not tested	Not tested	Not tested	Not tested	Not tested	Not tested	Not tested
Free-ranging wild birds	Volatina jacarina	Boa Viagem	PLI area (index case street)	AS 097	Released without sampling	2019-09-05	Not tested	Not tested	Not tested	Not tested	Not tested	Not tested	Not tested	Not tested	Not tested	Not tested	Not tested	Not tested	Not tested	Not tested	Not tested	Not tested	Not tested	Not tested	Not tested	Not tested	Not tested	Not tested	Not tested	Not tested	Not tested	Not tested	Not tested	Not tested	Not tested	Not tested	Not tested	Not tested	Not tested	Not tested	Not tested	Not tested	Not tested	Not tested	Not tested	Not tested	Not tested	Not tested
Free-ranging wild birds	Volatina jacarina	Boa Viagem	PLI area (index case street)	AS 099	Released without sampling	2019-09-05	Not tested	Not tested	Not tested	Not tested	Not tested	Not tested	Not tested	Not tested	Not tested	Not tested	Not tested	Not tested	Not tested	Not tested	Not tested	Not tested	Not tested	Not tested	Not tested	Not tested	Not tested	Not tested	Not tested	Not tested	Not tested	Not tested	Not tested	Not tested	Not tested	Not tested	Not tested	Not tested	Not tested	Not tested	Not tested	Not tested	Not tested	Not tested	Not tested	Not tested	Not tested	Not tested
Free-ranging wild birds	Volatina jacarina	Boa Viagem	PLI area (index case street)	AS 102	Released without sampling	2019-09-05	Not tested	Not tested	Not tested	Not tested	Not tested	Not tested	Not tested	Not tested	Not tested	Not tested	Not tested	Not tested	Not tested	Not tested	Not tested	Not tested	Not tested	Not tested	Not tested	Not tested	Not tested	Not tested	Not tested	Not tested	Not tested	Not tested	Not tested	Not tested	Not tested	Not tested	Not tested	Not tested	Not tested	Not tested	Not tested	Not tested	Not tested	Not tested	Not tested	Not tested	Not tested	Not tested
Free-ranging wild birds	Volatina jacarina	Boa Viagem	PLI area (index case street)	AS 103	Released without sampling	2019-09-05	Not tested	Not tested	Not tested	Not tested	Not tested	Not tested	Not tested	Not tested	Not tested	Not tested	Not tested	Not tested	Not tested	Not tested	Not tested	Not tested	Not tested	Not tested	Not tested	Not tested	Not tested	Not tested	Not tested	Not tested	Not tested	Not tested	Not tested	Not tested	Not tested	Not tested	Not tested	Not tested	Not tested	Not tested	Not tested	Not tested	Not tested	Not tested	Not tested	Not tested	Not tested	Not tested
Free-ranging wild birds	Volatina jacarina	Boa Viagem	PLI area (index case street)	AS 105	Released without sampling	2019-09-05	Not tested	Not tested	Not tested	Not tested	Not tested	Not tested	Not tested	Not tested	Not tested	Not tested	Not tested	Not tested	Not tested	Not tested	Not tested	Not tested	Not tested	Not tested	Not tested	Not tested	Not tested	Not tested	Not tested	Not tested	Not tested	Not tested	Not tested	Not tested	Not tested	Not tested	Not tested	Not tested	Not tested	Not tested	Not tested	Not tested	Not tested	Not tested	Not tested	Not tested	Not tested	Not tested
Free-ranging wild birds	Volatina jacarina	Boa Viagem	PLI area (index case street)	AS 107	Released without sampling	2019-09-05	Not tested	Not tested	Not tested	Not tested	Not tested	Not tested	Not tested	Not tested	Not tested	Not tested	Not tested	Not tested	Not tested	Not tested	Not tested	Not tested	Not tested	Not tested	Not tested	Not tested	Not tested	Not tested	Not tested	Not tested	Not tested	Not tested	Not tested	Not tested	Not tested	Not tested	Not tested	Not tested	Not tested	Not tested	Not tested	Not tested	Not tested	Not tested	Not tested	Not tested	Not tested	Not tested
Free-ranging wild birds	Volatina jacarina	Boa Viagem	PLI area (index case street)	AS 159	Plasma	2019-09-06	Not tested	Not tested	Not tested	Not tested	Not tested	Not tested	Not tested	Not tested	Not tested	Not tested	Not tested	Not tested	Not tested	Not tested	Not tested	Not tested	Not tested	Not tested	Not tested	Not tested	Not tested	Not tested	Not tested	Not tested	Not tested	Not tested	Not tested	Not tested	Not tested	Not tested	Not tested	Not tested	Not tested	Not tested	Not tested	Not tested	Not tested	Not tested	Not tested	Not tested	Not tested	Not tested
Free-ranging wild birds	Volatina jacarina	Boa Viagem	PLI area (index case street)	AS 211	Plasma	2019-09-07	Not tested	<10	Not tested	Not tested	Not tested	Not tested	Not tested	Seronegative	Not tested	Not tested	Not tested	Not tested	Not tested	Not tested	Not tested	Not tested	Not tested	Not tested	Not tested	Not tested	Not tested	Not tested	Not tested	Not tested	Not tested	Not tested	Not tested	Not tested	Not tested	Not tested	Not tested	Not tested	Not tested	Not tested	Not tested	Not tested	Not tested	Not tested	Not tested	Not tested	Not tested	Not tested
Free-ranging wild birds	Volatina jacarina	Boa Viagem	PLI area (index case street)	AS 212	Plasma	2019-09-07	Not tested	<10	Not tested	Not tested	Not tested	Not tested	Not tested	Seronegative	Not tested	Not tested	Not tested	Not tested	Not tested	Not tested	Not tested	Not tested	Not tested	Not tested	Not tested	Not tested	Not tested	Not tested	Not tested	Not tested	Not tested	Not tested	Not tested	Not tested	Not tested	Not tested	Not tested	Not tested	Not tested	Not tested	Not tested	Not tested	Not tested	Not tested	Not tested	Not tested	Not tested	Not tested
Free-ranging wild birds	Volatina jacarina	Boa Viagem	PLI area (index case street)	AS 215	Plasma	2019-09-07	Not tested	≥10	<10	Not tested	Not tested	Not tested	Not tested	Seronegative	Not tested	Not tested	Not tested	Not tested	Not tested	Not tested	Not tested	Not tested	Not tested	Not tested	Not tested	Not tested	Not tested	Not tested	Not tested	Not tested	Not tested	Not tested	Not tested	Not tested	Not tested	Not tested	Not tested	Not tested	Not tested	Not tested	Not tested	Not tested	Not tested	Not tested	Not tested	Not tested	Not tested	Not tested
Free-ranging wild birds	Volatina jacarina	Boa Viagem	PLI area (index case street)	AS 217	Plasma	2019-09-07	Not tested	Not tested	Not tested	Not tested	Not tested	Not tested	Not tested	Not tested	Not tested	Not tested	Not tested	Not tested	Not tested	Not tested	Not tested	Not tested	Not tested	Not tested	Not tested	Not tested	Not tested	Not tested	Not tested	Not tested	Not tested	Not tested	Not tested	Not tested	Not tested	Not tested	Not tested	Not tested	Not tested	Not tested	Not tested	Not tested	Not tested	Not tested	Not tested	Not tested	Not tested	Not tested
Free-ranging wild birds	Volatina jacarina	Boa Viagem	PLI area (index case street)	AS 224	Plasma	2019-09-07	Not tested	<10	Not tested	Not tested	Not tested	Not tested	Not tested	Seronegative	Not tested	Not tested	Not tested	Not tested	Not tested	Not tested	Not tested	Not tested	Not tested	Not tested	Not tested	Not tested	Not tested	Not tested	Not tested	Not tested	Not tested	Not tested	Not tested	Not tested	Not tested	Not tested	Not tested	Not tested	Not tested	Not tested	Not tested	Not tested	Not tested	Not tested	Not tested	Not tested	Not tested	Not tested
Free-ranging wild birds	Volatina jacarina	Boa Viagem	PLI area (index case street)	AS 225	Plasma	2019-09-07	Not tested	<10	Not tested	Not tested	Not tested	Not tested	Not tested	Seronegative	Not tested	Not tested	Not tested	Not tested	Not tested	Not tested	Not tested	Not tested	Not tested	Not tested	Not tested	Not tested	Not tested	Not tested	Not tested	Not tested	Not tested	Not tested	Not tested	Not tested	Not tested	Not tested	Not tested	Not tested	Not tested	Not tested	Not tested	Not tested	Not tested	Not tested	Not tested	Not tested	Not tested	Not tested
Free-ranging wild birds	Volatina jacarina	Boa Viagem	PLI area (index case street)	AS 250	Plasma	2019-09-07	Not tested	<10	Not tested	Not tested	Not tested	Not tested	Not tested	Seronegative	Not tested	Not tested	Not tested	Not tested	Not tested	Not tested	Not tested	Not tested	Not tested	Not tested	Not tested	Not tested	Not tested	Not tested	Not tested	Not tested	Not tested	Not tested	Not tested	Not tested	Not tested	Not tested	Not tested	Not tested	Not tested	Not tested	Not tested	Not tested	Not tested	Not tested	Not tested	Not tested	Not tested	Not tested
Free-ranging wild birds	Zenaida auriculata	Boa Viagem	PLI area (index case street)	AS 218	Plasma	2019-09-07	Not tested	<10	Not tested	Not tested	Not tested	Not tested	Not tested	Seronegative	Not tested	Not tested	Not tested	Not tested	Not tested	Not tested	Not tested	Not tested	Not tested	Not tested	Not tested	Not tested	Not tested	Not tested	Not tested	Not tested	Not tested	Not tested	Not tested	Not tested	Not tested	Not tested	Not tested	Not tested	Not tested	Not tested	Not tested	Not tested	Not tested	Not tested	Not tested	Not tested	Not tested	Not tested
Free-ranging wild birds	Ammodramus humeralis	Boa Viagem	Farm 1	AS 364	Plasma	2019-09-10	Not tested	Not tested	Not tested	Not tested	Not tested	Not tested	Not tested	Not tested	Not tested	Not tested	Not tested	Not tested	Not tested	Not tested	Not tested	Not tested	Not tested	Not tested	Not tested	Not tested	Not tested	Not tested	Not tested	Not tested	Not tested	Not tested	Not tested	Not tested	Not tested	Not tested	Not tested	Not tested	Not tested	Not tested	Not tested	Not tested	Not tested	Not tested	Not tested	Not tested	Not tested	Not tested
Free-ranging wild birds	Ammodramus humeralis	Boa Viagem	Farm 1	AS 375	Plasma	2019-09-10	Not tested	Not tested in the screening, but tested endpoint titer	10	No volume	No volume	Not tested	Not tested	inconclusive	Not tested	Not tested	Not tested	Not tested	Not tested	Not tested	Not tested	Not tested	Not tested	Not tested	Not tested	Not tested	Not tested	Not tested	Not tested	Not tested	Not tested	Not tested	Not tested	Not tested	Not tested	Not tested	Not tested	Not tested	Not tested	Not tested	Not tested	Not tested	Not tested	Not tested	Not tested	Not tested	Not tested	Not tested
Free-ranging wild birds	Columbina minuta	Boa Viagem	Farm 1	AS 359	Plasma	2019-09-10	Not tested	≥10	<10	Not tested	Not tested	Not tested	Not tested	Seronegative	Not tested	Not tested	Not tested	Not tested	Not tested	Not tested	Not tested	Not tested	Not tested	Not tested	Not tested	Not tested	Not tested	Not tested	Not tested	Not tested	Not tested	Not tested	Not tested	Not tested	Not tested	Not tested	Not tested	Not tested	Not tested	Not tested	Not tested	Not tested	Not tested	Not tested	Not tested	Not tested	Not tested	Not tested
Free-ranging wild birds	Columbina minuta	Boa Viagem	Farm 1	AS 376	Plasma	2019-09-10	Not tested	<10	Not tested	Not tested	Not tested	Not tested	Not tested	Seronegative	Not tested	Not tested	Not tested	Not tested	Not tested	Not tested	Not tested	Not tested	Not tested	Not tested	Not tested	Not tested	Not tested	Not tested	Not tested	Not tested	Not tested	Not tested	Not tested	Not tested	Not tested	Not tested	Not tested	Not tested	Not tested	Not tested	Not tested	Not tested	Not tested	Not tested	Not tested	Not tested	Not tested	Not tested
Free-ranging wild birds	Columbina minuta	Boa Viagem	Farm 1	AS 379	Plasma	2019-09-10	Not tested	<10	Not tested	Not tested	Not tested	Not tested	Not tested	Seronegative	Not tested	Not tested	Not tested	Not tested	Not tested	Not tested	Not tested	Not tested	Not tested	Not tested	Not tested	Not tested	Not tested	Not tested	Not tested	Not tested	Not tested	Not tested	Not tested	Not tested	Not tested	Not tested	Not tested	Not tested	Not tested	Not tested	Not tested	Not tested	Not tested	Not tested	Not tested	Not tested	Not tested	Not tested
Free-ranging wild birds	Columbina picui	Boa Viagem	Farm 1	AS 308	Plasma	2019-09-09	Not tested	<10	Not tested	Not tested	Not tested	Not tested	Not tested	Seronegative	Not tested	Not tested	Not tested	Not tested	Not tested	Not tested	Not tested	Not tested	Not tested	Not tested	Not tested	Not tested	Not tested	Not tested	Not tested	Not tested	Not tested	Not tested	Not tested	Not tested	Not tested	Not tested	Not tested	Not tested	Not tested	Not tested	Not tested	Not tested	Not tested	Not tested	Not tested	Not tested	Not tested	Not tested
Free-ranging wild birds	Columbina picui	Boa Viagem	Farm 1	AS 314	Plasma	2019-09-09	Not tested	<10	Not tested	Not tested	Not tested	Not tested	Not tested	Seronegative	Not tested	Not tested	Not tested	Not tested	Not tested	Not tested	Not tested	Not tested	Not tested	Not tested	Not tested	Not tested	Not tested	Not tested	Not tested	Not tested	Not tested	Not tested	Not tested	Not tested	Not tested	Not tested	Not tested	Not tested	Not tested	Not tested	Not tested	Not tested	Not tested	Not tested	Not tested	Not tested	Not tested	Not tested
Free-ranging wild birds	Columbina picui	Boa Viagem	Farm 1	AS 356	Plasma	2019-09-10	Not tested	<10	Not tested	Not tested	Not tested	Not tested	Not tested	Seronegative	Not tested	Not tested	Not tested	Not tested	Not tested	Not tested	Not tested	Not tested	Not tested	Not tested	Not tested	Not tested	Not tested	Not tested	Not tested	Not tested	Not tested	Not tested	Not tested	Not tested	Not tested	Not tested	Not tested	Not tested	Not tested	Not tested	Not tested	Not tested	Not tested	Not tested	Not tested	Not tested	Not tested	Not tested
Free-ranging wild birds	Columbina picui	Boa Viagem	Farm 1	AS 360	Plasma	2019-09-10	Not tested	<10	Not tested	Not tested	Not tested	Not tested	Not tested	Seronegative	Not tested	Not tested	Not tested	Not tested	Not tested	Not tested	Not tested	Not tested	Not tested	Not tested	Not tested	Not tested	Not tested	Not tested	Not tested	Not tested	Not tested	Not tested	Not tested	Not tested	Not tested	Not tested	Not tested	Not tested	Not tested	Not tested	Not tested	Not tested	Not tested	Not tested	Not tested	Not tested	Not tested	Not tested
Free-ranging wild birds	Columbina picui	Boa Viagem	Farm 1	AS 362	Plasma	2019-09-10	Not tested	<10	Not tested	Not tested	Not tested	Not tested	Not tested	Seronegative	Not tested	Not tested	Not tested	Not tested	Not tested	Not tested	Not tested	Not tested	Not tested	Not tested	Not tested	Not tested	Not tested	Not tested	Not tested	Not tested	Not tested	Not tested	Not tested	Not tested	Not tested	Not tested	Not tested	Not tested	Not tested	Not tested	Not tested	Not tested	Not tested	Not tested	Not tested	Not tested	Not tested	Not tested
Free-ranging wild birds	Columbina picui	Boa Viagem	Farm 1	AS 366	Plasma	2019-09-10	Not tested	<10	Not tested	Not tested	Not tested	Not tested	Not tested	Seronegative	Not tested	Not tested	Not tested	Not tested	Not tested	Not tested	Not tested	Not tested	Not tested	Not tested	Not tested	Not tested	Not tested	Not tested	Not tested	Not tested	Not tested	Not tested	Not tested	Not tested	Not tested	Not tested	Not tested	Not tested	Not tested	Not tested	Not tested	Not tested	Not tested	Not tested	Not tested	Not tested	Not tested	Not tested
Free-ranging wild birds	Columbina picui	Boa Viagem	Farm 1	AS 368	Plasma	2019-09-10	Not tested	<10	Not tested	Not tested	Not tested	Not tested	Not tested	Seronegative	Not tested	Not tested	Not tested	Not tested	Not tested	Not tested	Not tested	Not tested	Not tested	Not tested	Not tested	Not tested	Not tested	Not tested	Not tested	Not tested	Not tested	Not tested	Not tested	Not tested	Not tested	Not tested	Not tested	Not tested	Not tested	Not tested	Not tested	Not tested	Not tested	Not tested	Not tested	Not tested	Not tested	Not tested
Free-ranging wild birds	Columbina squammata	Boa Viagem	Farm 1	AS 307	Plasma	2019-09-09	Not tested	<10	Not tested	Not tested	Not tested	Not tested	Not tested	Seronegative	Not tested	Not tested	Not tested	Not tested	Not tested	Not tested	Not tested	Not tested	Not tested	Not tested	Not tested	Not tested	Not tested	Not tested	Not tested	Not tested	Not tested	Not tested	Not tested	Not tested	Not tested	Not tested	Not tested	Not tested	Not tested	Not tested	Not tested	Not tested	Not tested	Not tested	Not tested	Not tested	Not tested	Not tested
Free-ranging wild birds	Columbina squammata	Boa Viagem	Farm 1	AS 309	Plasma	2019-09-09	Not tested	<10	Not tested	Not tested	Not tested	Not tested	Not tested	Seronegative	Not tested	Not tested	Not tested	Not tested	Not tested	Not tested	Not tested	Not tested	Not tested	Not tested	Not tested	Not tested	Not tested	Not tested	Not tested	Not tested	Not tested	Not tested	Not tested	Not tested	Not tested	Not tested	Not tested	Not tested	Not tested	Not tested	Not tested	Not tested	Not tested	Not tested	Not tested	Not tested	Not tested	Not tested
Free-ranging wild birds	Columbina talpacoti	Boa Viagem	Farm 1	AS 315	Plasma	2019-09-09	Not tested	<10	Not tested	Not tested	Not tested	Not tested	Not tested	Seronegative	Not tested	Not tested	Not tested	Not tested	Not tested	Not tested	Not tested	Not tested	Not tested	Not tested	Not tested	Not tested	Not tested	Not tested	Not tested	Not tested	Not tested	Not tested	Not tested	Not tested	Not tested	Not tested	Not tested	Not tested	Not tested	Not tested	Not tested	Not tested	Not tested	Not tested	Not tested	Not tested	Not tested	Not tested
Free-ranging wild birds	Columbina talpacoti	Boa Viagem	Farm 1	AS 367	Plasma	2019-09-10	Not tested	≥10	320	20	<10	Not tested	Not tested	WNV	Not tested	Not tested	Not tested	Not tested	Not tested	Not tested	Not tested	Not tested	Not tested	Not tested	Not tested	Not tested	Not tested	Not tested	Not tested	Not tested	Not tested	Not tested	Not tested	Not tested	Not tested	Not tested	Not tested	Not tested	Not tested	Not tested	Not tested	Not tested	Not tested	Not tested	Not tested	Not tested	Not tested	Not tested
Free-ranging wild birds	Coryphospingus pileatus	Boa Viagem	Farm 1	AS 311	Plasma	2019-09-09	Not tested	≥10	640	20	<10	Not tested	Not tested	WNV	Not tested	Not tested	Not tested	Not tested	Not tested	Not tested	Not tested	Not tested	Not tested	Not tested	Not tested	Not tested	Not tested	Not tested	Not tested	Not tested	Not tested	Not tested	Not tested	Not tested	Not tested	Not tested	Not tested	Not tested	Not tested	Not tested	Not tested	Not tested	Not tested	Not tested	Not tested	Not tested	Not tested	Not tested
Free-ranging wild birds	Coryphospingus pileatus	Boa Viagem	Farm 1	AS 317	Plasma	2019-09-09	Not tested	<10	Not tested	Not tested	Not tested	Not tested	Not tested	Seronegative	Not tested	Not tested	Not tested	Not tested	Not tested	Not tested	Not tested	Not tested	Not tested	Not tested	Not tested	Not tested	Not tested	Not tested	Not tested	Not tested	Not tested	Not tested	Not tested	Not tested	Not tested	Not tested	Not tested	Not tested	Not tested	Not tested	Not tested	Not tested	Not tested	Not tested	Not tested	Not tested	Not tested	Not tested
Free-ranging wild birds	Coryphospingus pileatus	Boa Viagem	Farm 1	AS 325	Plasma	2019-09-10	Not tested	<10	Not tested	Not tested	Not tested	Not tested	Not tested	Seronegative	Not tested	Not tested	Not tested	Not tested	Not tested	Not tested	Not tested	Not tested	Not tested	Not tested	Not tested	Not tested	Not tested	Not tested	Not tested	Not tested	Not tested	Not tested	Not tested	Not tested	Not tested	Not tested	Not tested	Not tested	Not tested	Not tested	Not tested	Not tested	Not tested	Not tested	Not tested	Not tested	Not tested	Not tested
Free-ranging wild birds	Coryphospingus pileatus	Boa Viagem	Farm 1	AS 326	Plasma	2019-09-10	Not tested	<10	Not tested	Not tested	Not tested	Not tested	Not tested	Seronegative	Not tested	Not tested	Not tested	Not tested	Not tested	Not tested	Not tested	Not tested	Not tested	Not tested	Not tested	Not tested	Not tested	Not tested	Not tested	Not tested	Not tested	Not tested	Not tested	Not tested	Not tested	Not tested	Not tested	Not tested	Not tested	Not tested	Not tested	Not tested	Not tested	Not tested	Not tested	Not tested	Not tested	Not tested
Free-ranging wild birds	Coryphospingus pileatus	Boa Viagem	Farm 1	AS 329	Plasma	2019-09-10	Not tested	<10	Not tested	Not tested	Not tested	Not tested	Not tested	Seronegative	Not tested	Not tested	Not tested	Not tested	Not tested	Not tested	Not tested	Not tested	Not tested	Not tested	Not tested	Not tested	Not tested	Not tested	Not tested	Not tested	Not tested	Not tested	Not tested	Not tested	Not tested	Not tested	Not tested	Not tested	Not tested	Not tested	Not tested	Not tested	Not tested	Not tested	Not tested	Not tested	Not tested	Not tested
Free-ranging wild birds	Coryphospingus pileatus	Boa Viagem	Farm 1	AS 349	Plasma	2019-09-10	Not tested	Not tested in the screening, but tested endpoint titer	20	No volume	No volume	Not tested	Not tested	inconclusive	Not tested	Not tested	Not tested	Not tested	Not tested	Not tested	Not tested	Not tested	Not tested	Not tested	Not tested	Not tested	Not tested	Not tested	Not tested	Not tested	Not tested	Not tested	Not tested	Not tested	Not tested	Not tested	Not tested	Not tested	Not tested	Not tested	Not tested	Not tested	Not tested	Not tested	Not tested	Not tested	Not tested	Not tested
Free-ranging wild birds	Coryphospingus pileatus	Boa Viagem	Farm 1	AS 357	Plasma	2019-09-10	Not tested	Not tested	Not tested	Not tested	Not tested	Not tested	Not tested	Not tested	Not tested	Not tested	Not tested	Not tested	Not tested	Not tested	Not tested	Not tested	Not tested	Not tested	Not tested	Not tested	Not tested	Not tested	Not tested	Not tested	Not tested	Not tested	Not tested	Not tested	Not tested	Not tested	Not tested	Not tested	Not tested	Not tested	Not tested	Not tested	Not tested	Not tested	Not tested	Not tested	Not tested	Not tested
Free-ranging wild birds	Coryphospingus pileatus	Boa Viagem	Farm 1	AS 365	Plasma	2019-09-10	Not tested	Not tested in the screening, but tested endpoint titer	20	No volume	No volume	Not tested	Not tested	inconclusive	Not tested	Not tested	Not tested	Not tested	Not tested	Not tested	Not tested	Not tested	Not tested	Not tested	Not tested	Not tested	Not tested	Not tested	Not tested	Not tested	Not tested	Not tested	Not tested	Not tested	Not tested	Not tested	Not tested	Not tested	Not tested	Not tested	Not tested	Not tested	Not tested	Not tested	Not tested	Not tested	Not tested	Not tested
Free-ranging wild birds	Coryphospingus pileatus	Boa Viagem	Farm 1	AS 378	Plasma	2019-09-10	Not tested	≥10	20	No volume	No volume	Not tested	Not tested	Inconclusive	Not tested	Not tested	Not tested	Not tested	Not tested	Not tested	Not tested	Not tested	Not tested	Not tested	Not tested	Not tested	Not tested	Not tested	Not tested	Not tested	Not tested	Not tested	Not tested	Not tested	Not tested	Not tested	Not tested	Not tested	Not tested	Not tested	Not tested	Not tested	Not tested	Not tested	Not tested	Not tested	Not tested	Not tested
Free-ranging wild birds	Fluvicola albiventer	Boa Viagem	Farm 1	AS 310	Plasma	2019-09-09	Not tested	≥10	20	No volume	No volume	Not tested	Not tested	Inconclusive	Not tested	Not tested	Not tested	Not tested	Not tested	Not tested	Not tested	Not tested	Not tested	Not tested	Not tested	Not tested	Not tested	Not tested	Not tested	Not tested	Not tested	Not tested	Not tested	Not tested	Not tested	Not tested	Not tested	Not tested	Not tested	Not tested	Not tested	Not tested	Not tested	Not tested	Not tested	Not tested	Not tested	Not tested
Free-ranging wild birds	Fluvicola albiventer	Boa Viagem	Farm 1	AS 373	Tissues	2019-09-10	Not tested	Not tested	Not tested	Not tested	Not tested	Not tested	Not tested	Not tested	Not tested	Not tested	Not tested	Not tested	Not tested	Not tested	Not tested	Not tested	Not tested	Not tested	Not tested	Not tested	Not tested	Not tested	Not tested	Not tested	Not tested	Not tested	Not tested	Not tested	Not tested	Not tested	Not tested	Not tested	Not tested	Not tested	Not tested	Not tested	Not tested	Not tested	Not tested	Not tested	Not tested	Not tested
Free-ranging wild birds	Fluvicola albiventer	Boa Viagem	Farm 1	AS 377	Plasma	2019-09-10	Not tested	≥10	10	No volume	No volume	Not tested	Not tested	Inconclusive	Not tested	Not tested	Not tested	Not tested	Not tested	Not tested	Not tested	Not tested	Not tested	Not tested	Not tested	Not tested	Not tested	Not tested	Not tested	Not tested	Not tested	Not tested	Not tested	Not tested	Not tested	Not tested	Not tested	Not tested	Not tested	Not tested	Not tested	Not tested	Not tested	Not tested	Not tested	Not tested	Not tested	Not tested
Free-ranging wild birds	Furnarius figulus	Boa Viagem	Farm 1	AS 355	Plasma	2019-09-10	Not tested	≥10	1280	40	<10	Not tested	Not tested	WNV	Not tested	Not tested	Not tested	Not tested	Not tested	Not tested	Not tested	Not tested	Not tested	Not tested	Not tested	Not tested	Not tested	Not tested	Not tested	Not tested	Not tested	Not tested	Not tested	Not tested	Not tested	Not tested	Not tested	Not tested	Not tested	Not tested	Not tested	Not tested	Not tested	Not tested	Not tested	Not tested	Not tested	Not tested
Free-ranging wild birds	Furnarius figulus	Boa Viagem	Farm 1	AS 358	Plasma	2019-09-10	Not tested	<10	Not tested	Not tested	Not tested	Not tested	Not tested	Seronegative	Not tested	Not tested	Not tested	Not tested	Not tested	Not tested	Not tested	Not tested	Not tested	Not tested	Not tested	Not tested	Not tested	Not tested	Not tested	Not tested	Not tested	Not tested	Not tested	Not tested	Not tested	Not tested	Not tested	Not tested	Not tested	Not tested	Not tested	Not tested	Not tested	Not tested	Not tested	Not tested	Not tested	Not tested
Free-ranging wild birds	Furnarius figulus	Boa Viagem	Farm 1	AS 361	Plasma	2019-09-10	Not tested	≥10	80	40	<10	Not tested	Not tested	Undifferentiated flavivirus	Not tested	Not tested	Not tested	Not tested	Not tested	Not tested	Not tested	Not tested	Not tested	Not tested	Not tested	Not tested	Not tested	Not tested	Not tested	Not tested	Not tested	Not tested	Not tested	Not tested	Not tested	Not tested	Not tested	Not tested	Not tested	Not tested	Not tested	Not tested	Not tested	Not tested	Not tested	Not tested	Not tested	Not tested
Free-ranging wild birds	Furnarius figulus	Boa Viagem	Farm 1	AS 370	Plasma	2019-09-10	Not tested	≥10	<10	Not tested	Not tested	Not tested	Not tested	Seronegative	Not tested	Not tested	Not tested	Not tested	Not tested	Not tested	Not tested	Not tested	Not tested	Not tested	Not tested	Not tested	Not tested	Not tested	Not tested	Not tested	Not tested	Not tested	Not tested	Not tested	Not tested	Not tested	Not tested	Not tested	Not tested	Not tested	Not tested	Not tested	Not tested	Not tested	Not tested	Not tested	Not tested	Not tested
Free-ranging wild birds	Furnarius leucopus	Boa Viagem	Farm 1	AS 369	Plasma	2019-09-10	Not tested	≥10	10	40	<10	Not tested	Not tested	SLEV	Not tested	Not tested	Not tested	Not tested	Not tested	Not tested	Not tested	Not tested	Not tested	Not tested	Not tested	Not tested	Not tested	Not tested	Not tested	Not tested	Not tested	Not tested	Not tested	Not tested	Not tested	Not tested	Not tested	Not tested	Not tested	Not tested	Not tested	Not tested	Not tested	Not tested	Not tested	Not tested	Not tested	Not tested
Free-ranging wild birds	Furnarius leucopus	Boa Viagem	Farm 1	AS 371	Plasma	2019-09-10	Not tested	≥10	10	40	<10	Not tested	Not tested	SLEV	Not tested	Not tested	Not tested	Not tested	Not tested	Not tested	Not tested	Not tested	Not tested	Not tested	Not tested	Not tested	Not tested	Not tested	Not tested	Not tested	Not tested	Not tested	Not tested	Not tested	Not tested	Not tested	Not tested	Not tested	Not tested	Not tested	Not tested	Not tested	Not tested	Not tested	Not tested	Not tested	Not tested	Not tested
Free-ranging wild birds	Hemitriccus margaritaceiventer	Boa Viagem	Farm 1	AS 328	Released without sampling	2019-09-10	Not tested	Not tested	Not tested	Not tested	Not tested	Not tested	Not tested	Not tested	Not tested	Not tested	Not tested	Not tested	Not tested	Not tested	Not tested	Not tested	Not tested	Not tested	Not tested	Not tested	Not tested	Not tested	Not tested	Not tested	Not tested	Not tested	Not tested	Not tested	Not tested	Not tested	Not tested	Not tested	Not tested	Not tested	Not tested	Not tested	Not tested	Not tested	Not tested	Not tested	Not tested	Not tested
Free-ranging wild birds	Myiophobus fasciatus	Boa Viagem	Farm 1	AS 331	Plasma	2019-09-10	Not tested	<10	Not tested	Not tested	Not tested	Not tested	Not tested	Seronegative	Not tested	Not tested	Not tested	Not tested	Not tested	Not tested	Not tested	Not tested	Not tested	Not tested	Not tested	Not tested	Not tested	Not tested	Not tested	Not tested	Not tested	Not tested	Not tested	Not tested	Not tested	Not tested	Not tested	Not tested	Not tested	Not tested	Not tested	Not tested	Not tested	Not tested	Not tested	Not tested	Not tested	Not tested
Free-ranging wild birds	Otus choliba	Boa Viagem	Farm 1	AS 320	Plasma	2019-09-10	Not tested	<10	Not tested	Not tested	Not tested	Not tested	Not tested	Seronegative	Not tested	Not tested	Not tested	Not tested	Not tested	Not tested	Not tested	Not tested	Not tested	Not tested	Not tested	Not tested	Not tested	Not tested	Not tested	Not tested	Not tested	Not tested	Not tested	Not tested	Not tested	Not tested	Not tested	Not tested	Not tested	Not tested	Not tested	Not tested	Not tested	Not tested	Not tested	Not tested	Not tested	Not tested
Free-ranging wild birds	Passer domesticus	Boa Viagem	Farm 1	AS 266	Plasma	2019-09-09	Not tested	<10	Not tested	Not tested	Not tested	Not tested	Not tested	Seronegative	Not tested	Not tested	Not tested	Not tested	Not tested	Not tested	Not tested	Not tested	Not tested	Not tested	Not tested	Not tested	Not tested	Not tested	Not tested	Not tested	Not tested	Not tested	Not tested	Not tested	Not tested	Not tested	Not tested	Not tested	Not tested	Not tested	Not tested	Not tested	Not tested	Not tested	Not tested	Not tested	Not tested	Not tested
Free-ranging wild birds	Passer domesticus	Boa Viagem	Farm 1	AS 267	Plasma	2019-09-09	Not tested	<10	Not tested	Not tested	Not tested	Not tested	Not tested	Seronegative	Not tested	Not tested	Not tested	Not tested	Not tested	Not tested	Not tested	Not tested	Not tested	Not tested	Not tested	Not tested	Not tested	Not tested	Not tested	Not tested	Not tested	Not tested	Not tested	Not tested	Not tested	Not tested	Not tested	Not tested	Not tested	Not tested	Not tested	Not tested	Not tested	Not tested	Not tested	Not tested	Not tested	Not tested
Free-ranging wild birds	Passer domesticus	Boa Viagem	Farm 1	AS 268	Plasma	2019-09-09	Not tested	<10	Not tested	Not tested	Not tested	Not tested	Not tested	Seronegative	Not tested	Not tested	Not tested	Not tested	Not tested	Not tested	Not tested	Not tested	Not tested	Not tested	Not tested	Not tested	Not tested	Not tested	Not tested	Not tested	Not tested	Not tested	Not tested	Not tested	Not tested	Not tested	Not tested	Not tested	Not tested	Not tested	Not tested	Not tested	Not tested	Not tested	Not tested	Not tested	Not tested	Not tested
Free-ranging wild birds	Passer domesticus	Boa Viagem	Farm 1	AS 269	Plasma	2019-09-09	Not tested	<10	Not tested	Not tested	Not tested	Not tested	Not tested	Seronegative	Not tested	Not tested	Not tested	Not tested	Not tested	Not tested	Not tested	Not tested	Not tested	Not tested	Not tested	Not tested	Not tested	Not tested	Not tested	Not tested	Not tested	Not tested	Not tested	Not tested	Not tested	Not tested	Not tested	Not tested	Not tested	Not tested	Not tested	Not tested	Not tested	Not tested	Not tested	Not tested	Not tested	Not tested
Free-ranging wild birds	Passer domesticus	Boa Viagem	Farm 1	AS 270	Plasma	2019-09-09	Not tested	<10	Not tested	Not tested	Not tested	Not tested	Not tested	Seronegative	Not tested	Not tested	Not tested	Not tested	Not tested	Not tested	Not tested	Not tested	Not tested	Not tested	Not tested	Not tested	Not tested	Not tested	Not tested	Not tested	Not tested	Not tested	Not tested	Not tested	Not tested	Not tested	Not tested	Not tested	Not tested	Not tested	Not tested	Not tested	Not tested	Not tested	Not tested	Not tested	Not tested	Not tested
Free-ranging wild birds	Passer domesticus	Boa Viagem	Farm 1	AS 271	Plasma	2019-09-09	Not tested	<10	Not tested	Not tested	Not tested	Not tested	Not tested	Seronegative	Not tested	Not tested	Not tested	Not tested	Not tested	Not tested	Not tested	Not tested	Not tested	Not tested	Not tested	Not tested	Not tested	Not tested	Not tested	Not tested	Not tested	Not tested	Not tested	Not tested	Not tested	Not tested	Not tested	Not tested	Not tested	Not tested	Not tested	Not tested	Not tested	Not tested	Not tested	Not tested	Not tested	Not tested
Free-ranging wild birds	Passer domesticus	Boa Viagem	Farm 1	AS 272	Plasma	2019-09-09	Not tested	<10	Not tested	Not tested	Not tested	Not tested	Not tested	Seronegative	Not tested	Not tested	Not tested	Not tested	Not tested	Not tested	Not tested	Not tested	Not tested	Not tested	Not tested	Not tested	Not tested	Not tested	Not tested	Not tested	Not tested	Not tested	Not tested	Not tested	Not tested	Not tested	Not tested	Not tested	Not tested	Not tested	Not tested	Not tested	Not tested	Not tested	Not tested	Not tested	Not tested	Not tested
Free-ranging wild birds	Passer domesticus	Boa Viagem	Farm 1	AS 273	Plasma	2019-09-09	Not tested	<10	Not tested	Not tested	Not tested	Not tested	Not tested	Seronegative	Not tested	Not tested	Not tested	Not tested	Not tested	Not tested	Not tested	Not tested	Not tested	Not tested	Not tested	Not tested	Not tested	Not tested	Not tested	Not tested	Not tested	Not tested	Not tested	Not tested	Not tested	Not tested	Not tested	Not tested	Not tested	Not tested	Not tested	Not tested	Not tested	Not tested	Not tested	Not tested	Not tested	Not tested
Free-ranging wild birds	Passer domesticus	Boa Viagem	Farm 1	AS 274	Plasma	2019-09-09	Not tested	<10	Not tested	Not tested	Not tested	Not tested	Not tested	Seronegative	Not tested	Not tested	Not tested	Not tested	Not tested	Not tested	Not tested	Not tested	Not tested	Not tested	Not tested	Not tested	Not tested	Not tested	Not tested	Not tested	Not tested	Not tested	Not tested	Not tested	Not tested	Not tested	Not tested	Not tested	Not tested	Not tested	Not tested	Not tested	Not tested	Not tested	Not tested	Not tested	Not tested	Not tested
Free-ranging wild birds	Passer domesticus	Boa Viagem	Farm 1	AS 275	Plasma	2019-09-09	Not tested	<10	Not tested	Not tested	Not tested	Not tested	Not tested	Seronegative	Not tested	Not tested	Not tested	Not tested	Not tested	Not tested	Not tested	Not tested	Not tested	Not tested	Not tested	Not tested	Not tested	Not tested	Not tested	Not tested	Not tested	Not tested	Not tested	Not tested	Not tested	Not tested	Not tested	Not tested	Not tested	Not tested	Not tested	Not tested	Not tested	Not tested	Not tested	Not tested	Not tested	Not tested
Free-ranging wild birds	Passer domesticus	Boa Viagem	Farm 1	AS 276	Plasma	2019-09-09	Not tested	<10	Not tested	Not tested	Not tested	Not tested	Not tested	Seronegative	Not tested	Not tested	Not tested	Not tested	Not tested	Not tested	Not tested	Not tested	Not tested	Not tested	Not tested	Not tested	Not tested	Not tested	Not tested	Not tested	Not tested	Not tested	Not tested	Not tested	Not tested	Not tested	Not tested	Not tested	Not tested	Not tested	Not tested	Not tested	Not tested	Not tested	Not tested	Not tested	Not tested	Not tested
Free-ranging wild birds	Passer domesticus	Boa Viagem	Farm 1	AS 277	Plasma	2019-09-09	Not tested	<10	Not tested	Not tested	Not tested	Not tested	Not tested	Seronegative	Not tested	Not tested	Not tested	Not tested	Not tested	Not tested	Not tested	Not tested	Not tested	Not tested	Not tested	Not tested	Not tested	Not tested	Not tested	Not tested	Not tested	Not tested	Not tested	Not tested	Not tested	Not tested	Not tested	Not tested	Not tested	Not tested	Not tested	Not tested	Not tested	Not tested	Not tested	Not tested	Not tested	Not tested
Free-ranging wild birds	Passer domesticus	Boa Viagem	Farm 1	AS 278	Plasma	2019-09-09	Not tested	<10	Not tested	Not tested	Not tested	Not tested	Not tested	Seronegative	Not tested	Not tested	Not tested	Not tested	Not tested	Not tested	Not tested	Not tested	Not tested	Not tested	Not tested	Not tested	Not tested	Not tested	Not tested	Not tested	Not tested	Not tested	Not tested	Not tested	Not tested	Not tested	Not tested	Not tested	Not tested	Not tested	Not tested	Not tested	Not tested	Not tested	Not tested	Not tested	Not tested	Not tested
Free-ranging wild birds	Passer domesticus	Boa Viagem	Farm 1	AS 279	Plasma	2019-09-09	Not tested	≥10	<10	Not tested	Not tested	Not tested	Not tested	Seronegative	Not tested	Not tested	Not tested	Not tested	Not tested	Not tested	Not tested	Not tested	Not tested	Not tested	Not tested	Not tested	Not tested	Not tested	Not tested	Not tested	Not tested	Not tested	Not tested	Not tested	Not tested	Not tested	Not tested	Not tested	Not tested	Not tested	Not tested	Not tested	Not tested	Not tested	Not tested	Not tested	Not tested	Not tested
Free-ranging wild birds	Passer domesticus	Boa Viagem	Farm 1	AS 280	Plasma	2019-09-09	Not tested	<10	Not tested	Not tested	Not tested	Not tested	Not tested	Seronegative	Not tested	Not tested	Not tested	Not tested	Not tested	Not tested	Not tested	Not tested	Not tested	Not tested	Not tested	Not tested	Not tested	Not tested	Not tested	Not tested	Not tested	Not tested	Not tested	Not tested	Not tested	Not tested	Not tested	Not tested	Not tested	Not tested	Not tested	Not tested	Not tested	Not tested	Not tested	Not tested	Not tested	Not tested
Free-ranging wild birds	Passer domesticus	Boa Viagem	Farm 1	AS 281	Plasma	2019-09-09	Not tested	<10	Not tested	Not tested	Not tested	Not tested	Not tested	Seronegative	Not tested	Not tested	Not tested	Not tested	Not tested	Not tested	Not tested	Not tested	Not tested	Not tested	Not tested	Not tested	Not tested	Not tested	Not tested	Not tested	Not tested	Not tested	Not tested	Not tested	Not tested	Not tested	Not tested	Not tested	Not tested	Not tested	Not tested	Not tested	Not tested	Not tested	Not tested	Not tested	Not tested	Not tested
Free-ranging wild birds	Passer domesticus	Boa Viagem	Farm 1	AS 282	Plasma	2019-09-09	Not tested	<10	Not tested	Not tested	Not tested	Not tested	Not tested	Seronegative	Not tested	Not tested	Not tested	Not tested	Not tested	Not tested	Not tested	Not tested	Not tested	Not tested	Not tested	Not tested	Not tested	Not tested	Not tested	Not tested	Not tested	Not tested	Not tested	Not tested	Not tested	Not tested	Not tested	Not tested	Not tested	Not tested	Not tested	Not tested	Not tested	Not tested	Not tested	Not tested	Not tested	Not tested
Free-ranging wild birds	Passer domesticus	Boa Viagem	Farm 1	AS 283	Plasma	2019-09-09	Not tested	<10	Not tested	Not tested	Not tested	Not tested	Not tested	Seronegative	Not tested	Not tested	Not tested	Not tested	Not tested	Not tested	Not tested	Not tested	Not tested	Not tested	Not tested	Not tested	Not tested	Not tested	Not tested	Not tested	Not tested	Not tested	Not tested	Not tested	Not tested	Not tested	Not tested	Not tested	Not tested	Not tested	Not tested	Not tested	Not tested	Not tested	Not tested	Not tested	Not tested	Not tested
Free-ranging wild birds	Passer domesticus	Boa Viagem	Farm 1	AS 284	Plasma	2019-09-09	Not tested	<10	Not tested	Not tested	Not tested	Not tested	Not tested	Seronegative	Not tested	Not tested	Not tested	Not tested	Not tested	Not tested	Not tested	Not tested	Not tested	Not tested	Not tested	Not tested	Not tested	Not tested	Not tested	Not tested	Not tested	Not tested	Not tested	Not tested	Not tested	Not tested	Not tested	Not tested	Not tested	Not tested	Not tested	Not tested	Not tested	Not tested	Not tested	Not tested	Not tested	Not tested
Free-ranging wild birds	Passer domesticus	Boa Viagem	Farm 1	AS 285	Plasma	2019-09-09	Not tested	<10	Not tested	Not tested	Not tested	Not tested	Not tested	Seronegative	Not tested	Not tested	Not tested	Not tested	Not tested	Not tested	Not tested	Not tested	Not tested	Not tested	Not tested	Not tested	Not tested	Not tested	Not tested	Not tested	Not tested	Not tested	Not tested	Not tested	Not tested	Not tested	Not tested	Not tested	Not tested	Not tested	Not tested	Not tested	Not tested	Not tested	Not tested	Not tested	Not tested	Not tested
Free-ranging wild birds	Passer domesticus	Boa Viagem	Farm 1	AS 286	Plasma	2019-09-09	Not tested	<10	Not tested	Not tested	Not tested	Not tested	Not tested	Seronegative	Not tested	Not tested	Not tested	Not tested	Not tested	Not tested	Not tested	Not tested	Not tested	Not tested	Not tested	Not tested	Not tested	Not tested	Not tested	Not tested	Not tested	Not tested	Not tested	Not tested	Not tested	Not tested	Not tested	Not tested	Not tested	Not tested	Not tested	Not tested	Not tested	Not tested	Not tested	Not tested	Not tested	Not tested
Free-ranging wild birds	Passer domesticus	Boa Viagem	Farm 1	AS 287	Plasma	2019-09-09	Not tested	<10	Not tested	Not tested	Not tested	Not tested	Not tested	Seronegative	Not tested	Not tested	Not tested	Not tested	Not tested	Not tested	Not tested	Not tested	Not tested	Not tested	Not tested	Not tested	Not tested	Not tested	Not tested	Not tested	Not tested	Not tested	Not tested	Not tested	Not tested	Not tested	Not tested	Not tested	Not tested	Not tested	Not tested	Not tested	Not tested	Not tested	Not tested	Not tested	Not tested	Not tested
Free-ranging wild birds	Passer domesticus	Boa Viagem	Farm 1	AS 288	Plasma	2019-09-09	Not tested	<10	Not tested	Not tested	Not tested	Not tested	Not tested	Seronegative	Not tested	Not tested	Not tested	Not tested	Not tested	Not tested	Not tested	Not tested	Not tested	Not tested	Not tested	Not tested	Not tested	Not tested	Not tested	Not tested	Not tested	Not tested	Not tested	Not tested	Not tested	Not tested	Not tested	Not tested	Not tested	Not tested	Not tested	Not tested	Not tested	Not tested	Not tested	Not tested	Not tested	Not tested
Free-ranging wild birds	Passer domesticus	Boa Viagem	Farm 1	AS 289	Released without sampling	2019-09-09	Not tested	Not tested	Not tested	Not tested	Not tested	Not tested	Not tested	Not tested	Not tested	Not tested	Not tested	Not tested	Not tested	Not tested	Not tested	Not tested	Not tested	Not tested	Not tested	Not tested	Not tested	Not tested	Not tested	Not tested	Not tested	Not tested	Not tested	Not tested	Not tested	Not tested	Not tested	Not tested	Not tested	Not tested	Not tested	Not tested	Not tested	Not tested	Not tested	Not tested	Not tested	Not tested
Free-ranging wild birds	Passer domesticus	Boa Viagem	Farm 1	AS 290	Plasma	2019-09-09	Not tested	<10	Not tested	Not tested	Not tested	Not tested	Not tested	Seronegative	Not tested	Not tested	Not tested	Not tested	Not tested	Not tested	Not tested	Not tested	Not tested	Not tested	Not tested	Not tested	Not tested	Not tested	Not tested	Not tested	Not tested	Not tested	Not tested	Not tested	Not tested	Not tested	Not tested	Not tested	Not tested	Not tested	Not tested	Not tested	Not tested	Not tested	Not tested	Not tested	Not tested	Not tested
Free-ranging wild birds	Passer domesticus	Boa Viagem	Farm 1	AS 291	Plasma	2019-09-09	Not tested	<10	Not tested	Not tested	Not tested	Not tested	Not tested	Seronegative	Not tested	Not tested	Not tested	Not tested	Not tested	Not tested	Not tested	Not tested	Not tested	Not tested	Not tested	Not tested	Not tested	Not tested	Not tested	Not tested	Not tested	Not tested	Not tested	Not tested	Not tested	Not tested	Not tested	Not tested	Not tested	Not tested	Not tested	Not tested	Not tested	Not tested	Not tested	Not tested	Not tested	Not tested
Free-ranging wild birds	Passer domesticus	Boa Viagem	Farm 1	AS 292	Plasma	2019-09-09	Not tested	<10	Not tested	Not tested	Not tested	Not tested	Not tested	Seronegative	Not tested	Not tested	Not tested	Not tested	Not tested	Not tested	Not tested	Not tested	Not tested	Not tested	Not tested	Not tested	Not tested	Not tested	Not tested	Not tested	Not tested	Not tested	Not tested	Not tested	Not tested	Not tested	Not tested	Not tested	Not tested	Not tested	Not tested	Not tested	Not tested	Not tested	Not tested	Not tested	Not tested	Not tested
Free-ranging wild birds	Passer domesticus	Boa Viagem	Farm 1	AS 293	Plasma	2019-09-09	Not tested	<10	Not tested	Not tested	Not tested	Not tested	Not tested	Seronegative	Not tested	Not tested	Not tested	Not tested	Not tested	Not tested	Not tested	Not tested	Not tested	Not tested	Not tested	Not tested	Not tested	Not tested	Not tested	Not tested	Not tested	Not tested	Not tested	Not tested	Not tested	Not tested	Not tested	Not tested	Not tested	Not tested	Not tested	Not tested	Not tested	Not tested	Not tested	Not tested	Not tested	Not tested
Free-ranging wild birds	Passer domesticus	Boa Viagem	Farm 1	AS 294	Plasma	2019-09-09	Not tested	≥10	1280	160	<10	Not tested	Not tested	WNV	Not tested	Not tested	Not tested	Not tested	Not tested	Not tested	Not tested	Not tested	Not tested	Not tested	Not tested	Not tested	Not tested	Not tested	Not tested	Not tested	Not tested	Not tested	Not tested	Not tested	Not tested	Not tested	Not tested	Not tested	Not tested	Not tested	Not tested	Not tested	Not tested	Not tested	Not tested	Not tested	Not tested	Not tested
Free-ranging wild birds	Passer domesticus	Boa Viagem	Farm 1	AS 295	Plasma	2019-09-09	Not tested	<10	Not tested	Not tested	Not tested	Not tested	Not tested	Seronegative	Not tested	Not tested	Not tested	Not tested	Not tested	Not tested	Not tested	Not tested	Not tested	Not tested	Not tested	Not tested	Not tested	Not tested	Not tested	Not tested	Not tested	Not tested	Not tested	Not tested	Not tested	Not tested	Not tested	Not tested	Not tested	Not tested	Not tested	Not tested	Not tested	Not tested	Not tested	Not tested	Not tested	Not tested
Free-ranging wild birds	Passer domesticus	Boa Viagem	Farm 1	AS 296	Plasma	2019-09-09	Not tested	<10	Not tested	Not tested	Not tested	Not tested	Not tested	Seronegative	Not tested	Not tested	Not tested	Not tested	Not tested	Not tested	Not tested	Not tested	Not tested	Not tested	Not tested	Not tested	Not tested	Not tested	Not tested	Not tested	Not tested	Not tested	Not tested	Not tested	Not tested	Not tested	Not tested	Not tested	Not tested	Not tested	Not tested	Not tested	Not tested	Not tested	Not tested	Not tested	Not tested	Not tested
Free-ranging wild birds	Passer domesticus	Boa Viagem	Farm 1	AS 297	Plasma	2019-09-09	Not tested	<10	Not tested	Not tested	Not tested	Not tested	Not tested	Seronegative	Not tested	Not tested	Not tested	Not tested	Not tested	Not tested	Not tested	Not tested	Not tested	Not tested	Not tested	Not tested	Not tested	Not tested	Not tested	Not tested	Not tested	Not tested	Not tested	Not tested	Not tested	Not tested	Not tested	Not tested	Not tested	Not tested	Not tested	Not tested	Not tested	Not tested	Not tested	Not tested	Not tested	Not tested
Free-ranging wild birds	Passer domesticus	Boa Viagem	Farm 1	AS 298	Plasma	2019-09-09	Not tested	<10	Not tested	Not tested	Not tested	Not tested	Not tested	Seronegative	Not tested	Not tested	Not tested	Not tested	Not tested	Not tested	Not tested	Not tested	Not tested	Not tested	Not tested	Not tested	Not tested	Not tested	Not tested	Not tested	Not tested	Not tested	Not tested	Not tested	Not tested	Not tested	Not tested	Not tested	Not tested	Not tested	Not tested	Not tested	Not tested	Not tested	Not tested	Not tested	Not tested	Not tested
Free-ranging wild birds	Passer domesticus	Boa Viagem	Farm 1	AS 299	Plasma	2019-09-09	Not tested	<10	Not tested	Not tested	Not tested	Not tested	Not tested	Seronegative	Not tested	Not tested	Not tested	Not tested	Not tested	Not tested	Not tested	Not tested	Not tested	Not tested	Not tested	Not tested	Not tested	Not tested	Not tested	Not tested	Not tested	Not tested	Not tested	Not tested	Not tested	Not tested	Not tested	Not tested	Not tested	Not tested	Not tested	Not tested	Not tested	Not tested	Not tested	Not tested	Not tested	Not tested
Free-ranging wild birds	Passer domesticus	Boa Viagem	Farm 1	AS 300	Plasma	2019-09-09	Not tested	<10	Not tested	Not tested	Not tested	Not tested	Not tested	Seronegative	Not tested	Not tested	Not tested	Not tested	Not tested	Not tested	Not tested	Not tested	Not tested	Not tested	Not tested	Not tested	Not tested	Not tested	Not tested	Not tested	Not tested	Not tested	Not tested	Not tested	Not tested	Not tested	Not tested	Not tested	Not tested	Not tested	Not tested	Not tested	Not tested	Not tested	Not tested	Not tested	Not tested	Not tested
Free-ranging wild birds	Passer domesticus	Boa Viagem	Farm 1	AS 301	Plasma	2019-09-09	Not tested	<10	Not tested	Not tested	Not tested	Not tested	Not tested	Seronegative	Not tested	Not tested	Not tested	Not tested	Not tested	Not tested	Not tested	Not tested	Not tested	Not tested	Not tested	Not tested	Not tested	Not tested	Not tested	Not tested	Not tested	Not tested	Not tested	Not tested	Not tested	Not tested	Not tested	Not tested	Not tested	Not tested	Not tested	Not tested	Not tested	Not tested	Not tested	Not tested	Not tested	Not tested
Free-ranging wild birds	Passer domesticus	Boa Viagem	Farm 1	AS 302	Plasma	2019-09-09	Not tested	<10	Not tested	Not tested	Not tested	Not tested	Not tested	Seronegative	Not tested	Not tested	Not tested	Not tested	Not tested	Not tested	Not tested	Not tested	Not tested	Not tested	Not tested	Not tested	Not tested	Not tested	Not tested	Not tested	Not tested	Not tested	Not tested	Not tested	Not tested	Not tested	Not tested	Not tested	Not tested	Not tested	Not tested	Not tested	Not tested	Not tested	Not tested	Not tested	Not tested	Not tested
Free-ranging wild birds	Passer domesticus	Boa Viagem	Farm 1	AS 303	Plasma	2019-09-09	Not tested	<10	Not tested	Not tested	Not tested	Not tested	Not tested	Seronegative	Not tested	Not tested	Not tested	Not tested	Not tested	Not tested	Not tested	Not tested	Not tested	Not tested	Not tested	Not tested	Not tested	Not tested	Not tested	Not tested	Not tested	Not tested	Not tested	Not tested	Not tested	Not tested	Not tested	Not tested	Not tested	Not tested	Not tested	Not tested	Not tested	Not tested	Not tested	Not tested	Not tested	Not tested
Free-ranging wild birds	Passer domesticus	Boa Viagem	Farm 1	AS 304	Plasma	2019-09-09	Not tested	<10	Not tested	Not tested	Not tested	Not tested	Not tested	Seronegative	Not tested	Not tested	Not tested	Not tested	Not tested	Not tested	Not tested	Not tested	Not tested	Not tested	Not tested	Not tested	Not tested	Not tested	Not tested	Not tested	Not tested	Not tested	Not tested	Not tested	Not tested	Not tested	Not tested	Not tested	Not tested	Not tested	Not tested	Not tested	Not tested	Not tested	Not tested	Not tested	Not tested	Not tested
Free-ranging wild birds	Passer domesticus	Boa Viagem	Farm 1	AS 305	Plasma	2019-09-09	Not tested	<10	Not tested	Not tested	Not tested	Not tested	Not tested	Seronegative	Not tested	Not tested	Not tested	Not tested	Not tested	Not tested	Not tested	Not tested	Not tested	Not tested	Not tested	Not tested	Not tested	Not tested	Not tested	Not tested	Not tested	Not tested	Not tested	Not tested	Not tested	Not tested	Not tested	Not tested	Not tested	Not tested	Not tested	Not tested	Not tested	Not tested	Not tested	Not tested	Not tested	Not tested
Free-ranging wild birds	Passer domesticus	Boa Viagem	Farm 1	AS 306	Plasma	2019-09-09	Not tested	<10	Not tested	Not tested	Not tested	Not tested	Not tested	Seronegative	Not tested	Not tested	Not tested	Not tested	Not tested	Not tested	Not tested	Not tested	Not tested	Not tested	Not tested	Not tested	Not tested	Not tested	Not tested	Not tested	Not tested	Not tested	Not tested	Not tested	Not tested	Not tested	Not tested	Not tested	Not tested	Not tested	Not tested	Not tested	Not tested	Not tested	Not tested	Not tested	Not tested	Not tested
Free-ranging wild birds	Passer domesticus	Boa Viagem	Farm 1	AS 321	Plasma	2019-09-10	Not tested	<10	Not tested	Not tested	Not tested	Not tested	Not tested	Seronegative	Not tested	Not tested	Not tested	Not tested	Not tested	Not tested	Not tested	Not tested	Not tested	Not tested	Not tested	Not tested	Not tested	Not tested	Not tested	Not tested	Not tested	Not tested	Not tested	Not tested	Not tested	Not tested	Not tested	Not tested	Not tested	Not tested	Not tested	Not tested	Not tested	Not tested	Not tested	Not tested	Not tested	Not tested
Free-ranging wild birds	Passer domesticus	Boa Viagem	Farm 1	AS 322	Plasma	2019-09-10	Not tested	<10	Not tested	Not tested	Not tested	Not tested	Not tested	Seronegative	Not tested	Not tested	Not tested	Not tested	Not tested	Not tested	Not tested	Not tested	Not tested	Not tested	Not tested	Not tested	Not tested	Not tested	Not tested	Not tested	Not tested	Not tested	Not tested	Not tested	Not tested	Not tested	Not tested	Not tested	Not tested	Not tested	Not tested	Not tested	Not tested	Not tested	Not tested	Not tested	Not tested	Not tested
Free-ranging wild birds	Passer domesticus	Boa Viagem	Farm 1	AS 323	Plasma	2019-09-10	Not tested	<10	Not tested	Not tested	Not tested	Not tested	Not tested	Seronegative	Not tested	Not tested	Not tested	Not tested	Not tested	Not tested	Not tested	Not tested	Not tested	Not tested	Not tested	Not tested	Not tested	Not tested	Not tested	Not tested	Not tested	Not tested	Not tested	Not tested	Not tested	Not tested	Not tested	Not tested	Not tested	Not tested	Not tested	Not tested	Not tested	Not tested	Not tested	Not tested	Not tested	Not tested
Free-ranging wild birds	Passer domesticus	Boa Viagem	Farm 1	AS 327	Plasma	2019-09-10	Not tested	<10	Not tested	Not tested	Not tested	Not tested	Not tested	Seronegative	Not tested	Not tested	Not tested	Not tested	Not tested	Not tested	Not tested	Not tested	Not tested	Not tested	Not tested	Not tested	Not tested	Not tested	Not tested	Not tested	Not tested	Not tested	Not tested	Not tested	Not tested	Not tested	Not tested	Not tested	Not tested	Not tested	Not tested	Not tested	Not tested	Not tested	Not tested	Not tested	Not tested	Not tested
Free-ranging wild birds	Passer domesticus	Boa Viagem	Farm 1	AS 330	Plasma	2019-09-10	Not tested	≥10	<10	Not tested	Not tested	Not tested	Not tested	Seronegative	Not tested	Not tested	Not tested	Not tested	Not tested	Not tested	Not tested	Not tested	Not tested	Not tested	Not tested	Not tested	Not tested	Not tested	Not tested	Not tested	Not tested	Not tested	Not tested	Not tested	Not tested	Not tested	Not tested	Not tested	Not tested	Not tested	Not tested	Not tested	Not tested	Not tested	Not tested	Not tested	Not tested	Not tested
Free-ranging wild birds	Passer domesticus	Boa Viagem	Farm 1	AS 332	Plasma	2019-09-10	Not tested	<10	Not tested	Not tested	Not tested	Not tested	Not tested	Seronegative	Not tested	Not tested	Not tested	Not tested	Not tested	Not tested	Not tested	Not tested	Not tested	Not tested	Not tested	Not tested	Not tested	Not tested	Not tested	Not tested	Not tested	Not tested	Not tested	Not tested	Not tested	Not tested	Not tested	Not tested	Not tested	Not tested	Not tested	Not tested	Not tested	Not tested	Not tested	Not tested	Not tested	Not tested
Free-ranging wild birds	Passer domesticus	Boa Viagem	Farm 1	AS 333	Plasma	2019-09-10	Not tested	<10	Not tested	Not tested	Not tested	Not tested	Not tested	Seronegative	Not tested	Not tested	Not tested	Not tested	Not tested	Not tested	Not tested	Not tested	Not tested	Not tested	Not tested	Not tested	Not tested	Not tested	Not tested	Not tested	Not tested	Not tested	Not tested	Not tested	Not tested	Not tested	Not tested	Not tested	Not tested	Not tested	Not tested	Not tested	Not tested	Not tested	Not tested	Not tested	Not tested	Not tested
Free-ranging wild birds	Passer domesticus	Boa Viagem	Farm 1	AS 334	Tissues	2019-09-10	Not tested	Not tested	Not tested	Not tested	Not tested	Not tested	Not tested	Not tested	Not tested	Not tested	Not tested	Not tested	Not tested	Not tested	Not tested	Not tested	Not tested	Not tested	Not tested	Not tested	Not tested	Not tested	Not tested	Not tested	Not tested	Not tested	Not tested	Not tested	Not tested	Not tested	Not tested	Not tested	Not tested	Not tested	Not tested	Not tested	Not tested	Not tested	Not tested	Not tested	Not tested	Not tested
Free-ranging wild birds	Passer domesticus	Boa Viagem	Farm 1	AS 335	Plasma	2019-09-10	Not tested	<10	Not tested	Not tested	Not tested	Not tested	Not tested	Seronegative	Not tested	Not tested	Not tested	Not tested	Not tested	Not tested	Not tested	Not tested	Not tested	Not tested	Not tested	Not tested	Not tested	Not tested	Not tested	Not tested	Not tested	Not tested	Not tested	Not tested	Not tested	Not tested	Not tested	Not tested	Not tested	Not tested	Not tested	Not tested	Not tested	Not tested	Not tested	Not tested	Not tested	Not tested
Free-ranging wild birds	Passer domesticus	Boa Viagem	Farm 1	AS 336	Plasma	2019-09-10	Not tested	Not tested	Not tested	Not tested	Not tested	Not tested	Not tested	Not tested	Not tested	Not tested	Not tested	Not tested	Not tested	Not tested	Not tested	Not tested	Not tested	Not tested	Not tested	Not tested	Not tested	Not tested	Not tested	Not tested	Not tested	Not tested	Not tested	Not tested	Not tested	Not tested	Not tested	Not tested	Not tested	Not tested	Not tested	Not tested	Not tested	Not tested	Not tested	Not tested	Not tested	Not tested
Free-ranging wild birds	Passer domesticus	Boa Viagem	Farm 1	AS 337	Plasma	2019-09-10	Not tested	Not tested	Not tested	Not tested	Not tested	Not tested	Not tested	Not tested	Not tested	Not tested	Not tested	Not tested	Not tested	Not tested	Not tested	Not tested	Not tested	Not tested	Not tested	Not tested	Not tested	Not tested	Not tested	Not tested	Not tested	Not tested	Not tested	Not tested	Not tested	Not tested	Not tested	Not tested	Not tested	Not tested	Not tested	Not tested	Not tested	Not tested	Not tested	Not tested	Not tested	Not tested
Free-ranging wild birds	Passer domesticus	Boa Viagem	Farm 1	AS 338	Plasma	2019-09-10	Not tested	<10	Not tested	Not tested	Not tested	Not tested	Not tested	Seronegative	Not tested	Not tested	Not tested	Not tested	Not tested	Not tested	Not tested	Not tested	Not tested	Not tested	Not tested	Not tested	Not tested	Not tested	Not tested	Not tested	Not tested	Not tested	Not tested	Not tested	Not tested	Not tested	Not tested	Not tested	Not tested	Not tested	Not tested	Not tested	Not tested	Not tested	Not tested	Not tested	Not tested	Not tested
Free-ranging wild birds	Passer domesticus	Boa Viagem	Farm 1	AS 339	Plasma	2019-09-10	Not tested	<10	Not tested	Not tested	Not tested	Not tested	Not tested	Seronegative	Not tested	Not tested	Not tested	Not tested	Not tested	Not tested	Not tested	Not tested	Not tested	Not tested	Not tested	Not tested	Not tested	Not tested	Not tested	Not tested	Not tested	Not tested	Not tested	Not tested	Not tested	Not tested	Not tested	Not tested	Not tested	Not tested	Not tested	Not tested	Not tested	Not tested	Not tested	Not tested	Not tested	Not tested
Free-ranging wild birds	Passer domesticus	Boa Viagem	Farm 1	AS 340	Plasma	2019-09-10	Not tested	<10	Not tested	Not tested	Not tested	Not tested	Not tested	Seronegative	Not tested	Not tested	Not tested	Not tested	Not tested	Not tested	Not tested	Not tested	Not tested	Not tested	Not tested	Not tested	Not tested	Not tested	Not tested	Not tested	Not tested	Not tested	Not tested	Not tested	Not tested	Not tested	Not tested	Not tested	Not tested	Not tested	Not tested	Not tested	Not tested	Not tested	Not tested	Not tested	Not tested	Not tested
Free-ranging wild birds	Passer domesticus	Boa Viagem	Farm 1	AS 341	Plasma	2019-09-10	Not tested	≥10	640	40	<10	Not tested	Not tested	WNV	Not tested	Not tested	Not tested	Not tested	Not tested	Not tested	Not tested	Not tested	Not tested	Not tested	Not tested	Not tested	Not tested	Not tested	Not tested	Not tested	Not tested	Not tested	Not tested	Not tested	Not tested	Not tested	Not tested	Not tested	Not tested	Not tested	Not tested	Not tested	Not tested	Not tested	Not tested	Not tested	Not tested	Not tested
Free-ranging wild birds	Passer domesticus	Boa Viagem	Farm 1	AS 342	Plasma	2019-09-10	Not tested	≥10	<10	Not tested	Not tested	Not tested	Not tested	Seronegative	Not tested	Not tested	Not tested	Not tested	Not tested	Not tested	Not tested	Not tested	Not tested	Not tested	Not tested	Not tested	Not tested	Not tested	Not tested	Not tested	Not tested	Not tested	Not tested	Not tested	Not tested	Not tested	Not tested	Not tested	Not tested	Not tested	Not tested	Not tested	Not tested	Not tested	Not tested	Not tested	Not tested	Not tested
Free-ranging wild birds	Passer domesticus	Boa Viagem	Farm 1	AS 343	Tissues	2019-09-10	Not tested	Not tested	Not tested	Not tested	Not tested	Not tested	Not tested	Not tested	Not tested	Not tested	Not tested	Not tested	Not tested	Not tested	Not tested	Not tested	Not tested	Not tested	Not tested	Not tested	Not tested	Not tested	Not tested	Not tested	Not tested	Not tested	Not tested	Not tested	Not tested	Not tested	Not tested	Not tested	Not tested	Not tested	Not tested	Not tested	Not tested	Not tested	Not tested	Not tested	Not tested	Not tested
Free-ranging wild birds	Passer domesticus	Boa Viagem	Farm 1	AS 344	Plasma	2019-09-10	Not tested	≥10	<10	Not tested	Not tested	Not tested	Not tested	Seronegative	Not tested	Not tested	Not tested	Not tested	Not tested	Not tested	Not tested	Not tested	Not tested	Not tested	Not tested	Not tested	Not tested	Not tested	Not tested	Not tested	Not tested	Not tested	Not tested	Not tested	Not tested	Not tested	Not tested	Not tested	Not tested	Not tested	Not tested	Not tested	Not tested	Not tested	Not tested	Not tested	Not tested	Not tested
Free-ranging wild birds	Passer domesticus	Boa Viagem	Farm 1	AS 345	Plasma	2019-09-10	Not tested	≥10	<10	Not tested	Not tested	Not tested	Not tested	Seronegative	Not tested	Not tested	Not tested	Not tested	Not tested	Not tested	Not tested	Not tested	Not tested	Not tested	Not tested	Not tested	Not tested	Not tested	Not tested	Not tested	Not tested	Not tested	Not tested	Not tested	Not tested	Not tested	Not tested	Not tested	Not tested	Not tested	Not tested	Not tested	Not tested	Not tested	Not tested	Not tested	Not tested	Not tested
Free-ranging wild birds	Passer domesticus	Boa Viagem	Farm 1	AS 346	Plasma	2019-09-10	Not tested	≥10	<10	Not tested	Not tested	Not tested	Not tested	Seronegative	Not tested	Not tested	Not tested	Not tested	Not tested	Not tested	Not tested	Not tested	Not tested	Not tested	Not tested	Not tested	Not tested	Not tested	Not tested	Not tested	Not tested	Not tested	Not tested	Not tested	Not tested	Not tested	Not tested	Not tested	Not tested	Not tested	Not tested	Not tested	Not tested	Not tested	Not tested	Not tested	Not tested	Not tested
Free-ranging wild birds	Passer domesticus	Boa Viagem	Farm 1	AS 347	Plasma	2019-09-10	Not tested	≥10	<10	Not tested	Not tested	Not tested	Not tested	Seronegative	Not tested	Not tested	Not tested	Not tested	Not tested	Not tested	Not tested	Not tested	Not tested	Not tested	Not tested	Not tested	Not tested	Not tested	Not tested	Not tested	Not tested	Not tested	Not tested	Not tested	Not tested	Not tested	Not tested	Not tested	Not tested	Not tested	Not tested	Not tested	Not tested	Not tested	Not tested	Not tested	Not tested	Not tested
Free-ranging wild birds	Passer domesticus	Boa Viagem	Farm 1	AS 348	Plasma	2019-09-10	Not tested	<10	Not tested	Not tested	Not tested	Not tested	Not tested	Seronegative	Not tested	Not tested	Not tested	Not tested	Not tested	Not tested	Not tested	Not tested	Not tested	Not tested	Not tested	Not tested	Not tested	Not tested	Not tested	Not tested	Not tested	Not tested	Not tested	Not tested	Not tested	Not tested	Not tested	Not tested	Not tested	Not tested	Not tested	Not tested	Not tested	Not tested	Not tested	Not tested	Not tested	Not tested
Free-ranging wild birds	Passer domesticus	Boa Viagem	Farm 1	AS 350	Released without sampling	2019-09-10	Not tested	Not tested	Not tested	Not tested	Not tested	Not tested	Not tested	Not tested	Not tested	Not tested	Not tested	Not tested	Not tested	Not tested	Not tested	Not tested	Not tested	Not tested	Not tested	Not tested	Not tested	Not tested	Not tested	Not tested	Not tested	Not tested	Not tested	Not tested	Not tested	Not tested	Not tested	Not tested	Not tested	Not tested	Not tested	Not tested	Not tested	Not tested	Not tested	Not tested	Not tested	Not tested
Free-ranging wild birds	Passer domesticus	Boa Viagem	Farm 1	AS 351	Plasma	2019-09-10	Not tested	≥10	<10	Not tested	Not tested	Not tested	Not tested	Seronegative	Not tested	Not tested	Not tested	Not tested	Not tested	Not tested	Not tested	Not tested	Not tested	Not tested	Not tested	Not tested	Not tested	Not tested	Not tested	Not tested	Not tested	Not tested	Not tested	Not tested	Not tested	Not tested	Not tested	Not tested	Not tested	Not tested	Not tested	Not tested	Not tested	Not tested	Not tested	Not tested	Not tested	Not tested
Free-ranging wild birds	Passer domesticus	Boa Viagem	Farm 1	AS 352	Plasma	2019-09-10	Not tested	≥10	<10	Not tested	Not tested	Not tested	Not tested	Seronegative	Not tested	Not tested	Not tested	Not tested	Not tested	Not tested	Not tested	Not tested	Not tested	Not tested	Not tested	Not tested	Not tested	Not tested	Not tested	Not tested	Not tested	Not tested	Not tested	Not tested	Not tested	Not tested	Not tested	Not tested	Not tested	Not tested	Not tested	Not tested	Not tested	Not tested	Not tested	Not tested	Not tested	Not tested
Free-ranging wild birds	Passer domesticus	Boa Viagem	Farm 1	AS 353	Plasma	2019-09-10	Not tested	≥10	640	40	<10	Not tested	Not tested	WNV	Not tested	Not tested	Not tested	Not tested	Not tested	Not tested	Not tested	Not tested	Not tested	Not tested	Not tested	Not tested	Not tested	Not tested	Not tested	Not tested	Not tested	Not tested	Not tested	Not tested	Not tested	Not tested	Not tested	Not tested	Not tested	Not tested	Not tested	Not tested	Not tested	Not tested	Not tested	Not tested	Not tested	Not tested
Free-ranging wild birds	Passer domesticus	Boa Viagem	Farm 1	AS 372	Plasma	2019-09-10	Not tested	<10	Not tested	Not tested	Not tested	Not tested	Not tested	Seronegative	Not tested	Not tested	Not tested	Not tested	Not tested	Not tested	Not tested	Not tested	Not tested	Not tested	Not tested	Not tested	Not tested	Not tested	Not tested	Not tested	Not tested	Not tested	Not tested	Not tested	Not tested	Not tested	Not tested	Not tested	Not tested	Not tested	Not tested	Not tested	Not tested	Not tested	Not tested	Not tested	Not tested	Not tested
Free-ranging wild birds	Pitangus sulphuratus	Boa Viagem	Farm 1	AS 316	Plasma	2019-09-09	Not tested	<10	Not tested	Not tested	Not tested	Not tested	Not tested	Seronegative	Not tested	Not tested	Not tested	Not tested	Not tested	Not tested	Not tested	Not tested	Not tested	Not tested	Not tested	Not tested	Not tested	Not tested	Not tested	Not tested	Not tested	Not tested	Not tested	Not tested	Not tested	Not tested	Not tested	Not tested	Not tested	Not tested	Not tested	Not tested	Not tested	Not tested	Not tested	Not tested	Not tested	Not tested
Free-ranging wild birds	Pitangus sulphuratus	Boa Viagem	Farm 1	AS 318	Plasma	2019-09-09	Not tested	≥10	40	160	<10	Not tested	Not tested	SLEV	Not tested	Not tested	Not tested	Not tested	Not tested	Not tested	Not tested	Not tested	Not tested	Not tested	Not tested	Not tested	Not tested	Not tested	Not tested	Not tested	Not tested	Not tested	Not tested	Not tested	Not tested	Not tested	Not tested	Not tested	Not tested	Not tested	Not tested	Not tested	Not tested	Not tested	Not tested	Not tested	Not tested	Not tested
Free-ranging wild birds	Pitangus sulphuratus	Boa Viagem	Farm 1	AS 380	Plasma	2019-09-10	Not tested	≥10	20	40	<10	Not tested	Not tested	Undifferentiated flavivirus	Not tested	Not tested	Not tested	Not tested	Not tested	Not tested	Not tested	Not tested	Not tested	Not tested	Not tested	Not tested	Not tested	Not tested	Not tested	Not tested	Not tested	Not tested	Not tested	Not tested	Not tested	Not tested	Not tested	Not tested	Not tested	Not tested	Not tested	Not tested	Not tested	Not tested	Not tested	Not tested	Not tested	Not tested
Free-ranging wild birds	Polioptila plumbea	Boa Viagem	Farm 1	AS 354	Plasma	2019-09-10	Not tested	Not tested	Not tested	Not tested	Not tested	Not tested	Not tested	Not tested	Not tested	Not tested	Not tested	Not tested	Not tested	Not tested	Not tested	Not tested	Not tested	Not tested	Not tested	Not tested	Not tested	Not tested	Not tested	Not tested	Not tested	Not tested	Not tested	Not tested	Not tested	Not tested	Not tested	Not tested	Not tested	Not tested	Not tested	Not tested	Not tested	Not tested	Not tested	Not tested	Not tested	Not tested
Free-ranging wild birds	Polioptila plumbea	Boa Viagem	Farm 1	AS 374	Tissues	2019-09-10	Not tested	Not tested	Not tested	Not tested	Not tested	Not tested	Not tested	Not tested	Not tested	Not tested	Not tested	Not tested	Not tested	Not tested	Not tested	Not tested	Not tested	Not tested	Not tested	Not tested	Not tested	Not tested	Not tested	Not tested	Not tested	Not tested	Not tested	Not tested	Not tested	Not tested	Not tested	Not tested	Not tested	Not tested	Not tested	Not tested	Not tested	Not tested	Not tested	Not tested	Not tested	Not tested
Free-ranging wild birds	Thlypopsis sordida	Boa Viagem	Farm 1	AS 313	Plasma	2019-09-09	Not tested	≥10	640	20	<10	Not tested	Not tested	WNV	Not tested	Not tested	Not tested	Not tested	Not tested	Not tested	Not tested	Not tested	Not tested	Not tested	Not tested	Not tested	Not tested	Not tested	Not tested	Not tested	Not tested	Not tested	Not tested	Not tested	Not tested	Not tested	Not tested	Not tested	Not tested	Not tested	Not tested	Not tested	Not tested	Not tested	Not tested	Not tested	Not tested	Not tested
Free-ranging wild birds	Thlypopsis sordida	Boa Viagem	Farm 1	AS 324	Plasma	2019-09-10	Not tested	Not tested	Not tested	Not tested	Not tested	Not tested	Not tested	Not tested	Not tested	Not tested	Not tested	Not tested	Not tested	Not tested	Not tested	Not tested	Not tested	Not tested	Not tested	Not tested	Not tested	Not tested	Not tested	Not tested	Not tested	Not tested	Not tested	Not tested	Not tested	Not tested	Not tested	Not tested	Not tested	Not tested	Not tested	Not tested	Not tested	Not tested	Not tested	Not tested	Not tested	Not tested
Free-ranging wild birds	Turdus rufiventris	Boa Viagem	Farm 1	AS 312	Plasma	2019-09-09	Not tested	≥10	320	≥ 320	<10	Not tested	Not tested	inconclusive	Not tested	Not tested	Not tested	Not tested	Not tested	Not tested	Not tested	Not tested	Not tested	Not tested	Not tested	Not tested	Not tested	Not tested	Not tested	Not tested	Not tested	Not tested	Not tested	Not tested	Not tested	Not tested	Not tested	Not tested	Not tested	Not tested	Not tested	Not tested	Not tested	Not tested	Not tested	Not tested	Not tested	Not tested
Free-ranging wild birds	Turdus rufiventris	Boa Viagem	Farm 1	AS 319	Plasma	2019-09-09	Not tested	≥10	640	10	<10	Not tested	Not tested	WNV	Not tested	Not tested	Not tested	Not tested	Not tested	Not tested	Not tested	Not tested	Not tested	Not tested	Not tested	Not tested	Not tested	Not tested	Not tested	Not tested	Not tested	Not tested	Not tested	Not tested	Not tested	Not tested	Not tested	Not tested	Not tested	Not tested	Not tested	Not tested	Not tested	Not tested	Not tested	Not tested	Not tested	Not tested
Free-ranging wild birds	Volatina jacarina	Boa Viagem	Farm 1	AS 363	Plasma	2019-09-10	Not tested	<10	Not tested	Not tested	Not tested	Not tested	Not tested	Seronegative	Not tested	Not tested	Not tested	Not tested	Not tested	Not tested	Not tested	Not tested	Not tested	Not tested	Not tested	Not tested	Not tested	Not tested	Not tested	Not tested	Not tested	Not tested	Not tested	Not tested	Not tested	Not tested	Not tested	Not tested	Not tested	Not tested	Not tested	Not tested	Not tested	Not tested	Not tested	Not tested	Not tested	Not tested
Humans	Homo sapiens	Boa Viagem	PLI area (index case street)	PC 001	Serum	2019-09-05	Negative	<10	Not tested	Not tested	Not tested	Not tested	Not tested	Seronegative	Not tested	Not tested	Not tested	Not tested	Non-reactive	Non-reactive	Undifferentiated flavivirus	WNV	320	160	640	20	20	80	160	160	80	160	Not tested	Not tested	20	<20	<20	<20	<20	<20	Not tested	Not tested	Not tested	Not tested	Not tested	<20	Not tested	<20	<20
Humans	Homo sapiens	Boa Viagem	PLI area (index case street)	PC 002	Serum	2019-09-05	Negative	<10	Not tested	Not tested	Not tested	Not tested	Not tested	Seronegative	Not tested	Not tested	Not tested	Not tested	Non-reactive	Non-reactive	Undifferentiated flavivirus	WNV	80	20	40	<20	160	80	80	80	80	20	Not tested	Not tested	<20	<20	<20	<20	<20	<20	Not tested	Not tested	Not tested	Not tested	Not tested	<20	Not tested	<20	<20
Humans	Homo sapiens	Boa Viagem	PLI area (index case street)	PC 003	Serum	2019-09-05	Negative	<10	Not tested	Not tested	Not tested	Not tested	Not tested	Seronegative	Not tested	Not tested	Not tested	Not tested	Non-reactive	Non-reactive	Seronegative	Seronegative	<20	<20	<20	<20	<20	<20	<20	<20	<20	<20	Not tested	Not tested	<20	<20	<20	80	<20	<20	Not tested	Not tested	Not tested	Not tested	Not tested	<20	Not tested	<20	<20
Humans	Homo sapiens	Boa Viagem	PLI area (index case street)	PC 004	Serum	2019-09-10	Negative	<10	Not tested	Not tested	Not tested	Not tested	Not tested	Seronegative	Not tested	Not tested	Not tested	Not tested	Non-reactive	Non-reactive	Undifferentiated flavivirus	WNV	160	80	320	20	80	160	320	160	640	320	Not tested	Not tested	160	<20	<20	<20	<20	<20	Not tested	Not tested	Not tested	Not tested	Not tested	<20	Not tested	<20	<20
Humans	Homo sapiens	Boa Viagem	PLI area (index case street)	PC 005	Serum	2019-09-09	Negative	<10	Not tested	Not tested	Not tested	Not tested	Not tested	Seronegative	Not tested	Not tested	Not tested	Not tested	Non-reactive	Non-reactive	Undifferentiated flavivirus	WNV	160	80	160	40	40	160	320	160	160	160	Not tested	Not tested	320	<20	<20	<20	<20	<20	Not tested	Not tested	Not tested	Not tested	Not tested	<20	Not tested	<20	<20
Humans	Homo sapiens	Boa Viagem	PLI area (index case street)	PC 006	Serum	2019-09-05	Negative	≥10	10	Not tested	Not tested	Not tested	Not tested	Inconclusive	Not tested	Not tested	Not tested	Not tested	Non-reactive	Non-reactive	Undifferentiated flavivirus	WNV	320	≥640	≥1280	160	320	640	≥1280	≥1280	320	≥640	Not tested	Not tested	320	<20	<20	<20	<20	<20	Not tested	Not tested	Not tested	Not tested	Not tested	<20	Not tested	<20	<20
Humans	Homo sapiens	Boa Viagem	PLI area (index case street)	PC 007	Serum	2019-09-05	Negative	<10	Not tested	Not tested	Not tested	Not tested	Not tested	Seronegative	Not tested	Not tested	Not tested	Not tested	Non-reactive	Non-reactive	Undifferentiated flavivirus	WNV	160	160	80	80	40	160	160	160	40	80	Not tested	Not tested	80	<20	<20	<20	<20	<20	Not tested	Not tested	Not tested	Not tested	Not tested	<20	Not tested	<20	<20
Humans	Homo sapiens	Boa Viagem	PLI area (index case street)	PC 008	Serum	2019-09-04	Negative	<10	Not tested	Not tested	Not tested	Not tested	Not tested	Seronegative	Not tested	Not tested	Not tested	Not tested	Non-reactive	Non-reactive	Undifferentiated flavivirus	WNV	320	320	320	80	160	320	640	320	160	320	Not tested	Not tested	320	160	160	320	80	<20	Not tested	Not tested	Not tested	Not tested	Not tested	<20	Not tested	<20	<20
Humans	Homo sapiens	Boa Viagem	PLI area (index case street)	PC 009	Serum	2019-09-05	Negative	≥10	10	Not tested	Not tested	Not tested	Not tested	Inconclusive	Not tested	Not tested	Not tested	Not tested	Non-reactive	Non-reactive	Undifferentiated flavivirus	WNV	320	≥640	≥1280	640	160	640	≥640	≥1280	≥1280	≥1280	Not tested	Not tested	160	<20	<20	<20	<20	<20	Not tested	Not tested	Not tested	Not tested	Not tested	<20	Not tested	<20	<20
Humans	Homo sapiens	Boa Viagem	PLI area (index case street)	PC 010	Serum	2019-09-04	Negative	<10	Not tested	Not tested	Not tested	Not tested	Not tested	Seronegative	Not tested	Not tested	Not tested	Not tested	Non-reactive	Non-reactive	Seronegative	Seronegative	<20	<20	<20	<20	<20	<20	<20	<20	<20	<20	Not tested	Not tested	<20	<20	<20	<20	<20	<20	Not tested	Not tested	Not tested	Not tested	Not tested	<20	Not tested	<20	<20
Humans	Homo sapiens	Boa Viagem	PLI area (index case street)	PC 011	Serum	2019-09-05	Negative	<10	Not tested	Not tested	Not tested	Not tested	Not tested	Seronegative	Not tested	Not tested	Not tested	Not tested	Reactive	Reactive	Undifferentiated flavivirus	WNV	160	160	160	80	40	320	640	320	320	160	Not tested	Not tested	320	<20	<20	<20	<20	<20	Not tested	Not tested	Not tested	Not tested	Not tested	<20	Not tested	<20	<20
Humans	Homo sapiens	Boa Viagem	PLI area (index case street)	PC 012	Serum	2019-09-10	Negative	<10	Not tested	Not tested	Not tested	Not tested	Not tested	Seronegative	Not tested	Not tested	Not tested	Not tested	Borderline	Non-reactive	Seronegative	Seronegative	<20	<20	<20	<20	<20	<20	<20	<20	<20	<20	Not tested	Not tested	<20	<20	<20	<20	<20	<20	Not tested	Not tested	Not tested	Not tested	Not tested	<20	Not tested	<20	<20
Humans	Homo sapiens	Boa Viagem	PLI area (index case street)	PC 013	Serum	2019-09-10	Negative	<10	Not tested	Not tested	Not tested	Not tested	Not tested	Seronegative	Not tested	Not tested	Not tested	Not tested	Non-reactive	Non-reactive	Undifferentiated flavivirus	WNV	20	20	40	<20	20	20	40	20	20	80	Not tested	Not tested	<20	<20	<20	<20	<20	<20	Not tested	Not tested	Not tested	Not tested	Not tested	<20	Not tested	<20	<20
Humans	Homo sapiens	Boa Viagem	PLI area (index case street)	PC 014	Serum	2019-09-04	Negative	<10	Not tested	Not tested	Not tested	Not tested	Not tested	Seronegative	Not tested	Not tested	Not tested	Not tested	Non-reactive	Non-reactive	Undifferentiated flavivirus	WNV	160	160	640	80	80	640	320	320	160	160	Not tested	Not tested	320	<20	<20	<20	<20	<20	Not tested	Not tested	Not tested	Not tested	Not tested	<20	Not tested	<20	<20
Humans	Homo sapiens	Boa Viagem	PLI area (index case street)	PC 015	Serum	2019-09-10	Negative	<10	Not tested	Not tested	Not tested	Not tested	Not tested	Seronegative	Not tested	Not tested	Not tested	Not tested	Non-reactive	Borderline	Undifferentiated flavivirus	WNV	40	40	80	<20	20	80	160	80	320	160	Not tested	Not tested	<20	<20	<20	<20	<20	<20	Not tested	Not tested	Not tested	Not tested	Not tested	<20	Not tested	<20	<20
Humans	Homo sapiens	Boa Viagem	PLI area (index case street)	PC 016	Serum	2019-09-05	Negative	≥10	80	80	<10	≥320	20	DENV-1	Not tested	Not tested	Not tested	Not tested	Non-reactive	Non-reactive	Undifferentiated flavivirus	WNV	≥640	≥640	≥1280	160	160	≥1280	≥640	640	≥1280	640	Not tested	Not tested	640	<20	<20	<20	<20	<20	Not tested	Not tested	Not tested	Not tested	Not tested	<20	Not tested	<20	<20
Humans	Homo sapiens	Boa Viagem	PLI area (index case street)	PC 017	Serum	2019-09-05	Negative	<10	Not tested	Not tested	Not tested	Not tested	Not tested	Seronegative	Not tested	Not tested	Not tested	Not tested	Non-reactive	Non-reactive	Seronegative	Seronegative	<20	<20	<20	<20	<20	<20	<20	<20	<20	<20	Not tested	Not tested	<20	<20	<20	<20	<20	<20	Not tested	Not tested	Not tested	Not tested	Not tested	<20	Not tested	<20	<20
Humans	Homo sapiens	Boa Viagem	PLI area (index case street)	PC 018	Serum	2019-09-04	Negative	<10	Not tested	Not tested	Not tested	Not tested	Not tested	Seronegative	Not tested	Not tested	Not tested	Not tested	Non-reactive	Non-reactive	Undifferentiated flavivirus	WNV	40	80	80	<20	80	40	160	160	160	80	Not tested	Not tested	<20	<20	<20	<20	<20	<20	Not tested	Not tested	Not tested	Not tested	Not tested	<20	Not tested	<20	<20
Humans	Homo sapiens	Boa Viagem	PLI area (index case street)	PC 019	Serum	2019-09-05	Negative	≥10	10	Not tested	Not tested	Not tested	Not tested	Inconclusive	Not tested	Not tested	Not tested	Not tested	Non-reactive	Borderline	Undifferentiated flavivirus	WNV	≥1280	320	80	40	320	320	≥1280	≥1280	≥1280	≥1280	Not tested	Not tested	≥1280	<20	<20	160	20	<20	Not tested	Not tested	Not tested	Not tested	Not tested	<20	Not tested	<20	<20
Humans	Homo sapiens	Boa Viagem	PLI area (index case street)	PC 020	Serum	2019-09-05	Negative	<10	Not tested	Not tested	Not tested	Not tested	Not tested	Seronegative	Not tested	Not tested	Not tested	Not tested	Non-reactive	Non-reactive	Undifferentiated flavivirus	WNV	80	80	160	20	80	80	≥640	320	160	160	Not tested	Not tested	80	<20	40	20	40	<20	Not tested	Not tested	Not tested	Not tested	Not tested	<20	Not tested	<20	<20
Humans	Homo sapiens	Boa Viagem	PLI area (index case street)	PC 021	Serum	2019-09-04	Negative	<10	Not tested	Not tested	Not tested	Not tested	Not tested	Seronegative	Not tested	Not tested	Not tested	Not tested	Non-reactive	Borderline	Undifferentiated flavivirus	WNV	160	160	320	20	80	160	320	320	320	320	Not tested	Not tested	80	<20	<20	<20	<20	<20	Not tested	Not tested	Not tested	Not tested	Not tested	<20	Not tested	<20	<20
Humans	Homo sapiens	Boa Viagem	PLI area (index case street)	PC 022	Serum	2019-09-09	Negative	<10	Not tested	Not tested	Not tested	Not tested	Not tested	Seronegative	Not tested	Not tested	Not tested	Not tested	Non-reactive	Borderline	Undifferentiated flavivirus	WNV	40	80	80	20	40	80	160	160	40	80	Not tested	Not tested	<20	<20	<20	<20	<20	<20	Not tested	Not tested	Not tested	Not tested	Not tested	<20	Not tested	<20	<20
Humans	Homo sapiens	Boa Viagem	PLI area (index case street)	PC 023	Serum	2019-09-04	Negative	≥10	10	Not tested	Not tested	Not tested	Not tested	Inconclusive	Not tested	Not tested	Not tested	Not tested	Non-reactive	Borderline	Undifferentiated flavivirus	WNV	160	320	640	80	160	160	320	320	160	160	Not tested	Not tested	160	<20	<20	<20	<20	<20	Not tested	Not tested	Not tested	Not tested	Not tested	<20	Not tested	<20	<20
Humans	Homo sapiens	Boa Viagem	PLI area (index case street)	PC 024	Serum	2019-09-04	Negative	≥10	≥ 320	<10	<10	<10	<10	WNV	Not tested	Not tested	Not tested	Not tested	Non-reactive	Non-reactive	Undifferentiated flavivirus	Seronegative	<20	20	40	<20	<20	80	20	<20	<20	20	Not tested	Not tested	<20	<20	<20	40	<20	<20	Not tested	Not tested	Not tested	Not tested	Not tested	<20	Not tested	<20	<20
Humans	Homo sapiens	Boa Viagem	PLI area (index case street)	PC 025	Serum	2019-09-10	Negative	<10	Not tested	Not tested	Not tested	Not tested	Not tested	Seronegative	Not tested	Not tested	Not tested	Not tested	Non-reactive	Reactive	Undifferentiated flavivirus	WNV	20	20	40	<20	80	20	40	160	160	40	Not tested	Not tested	<20	<20	<20	<20	<20	<20	Not tested	Not tested	Not tested	Not tested	Not tested	<20	Not tested	<20	<20
Humans	Homo sapiens	Boa Viagem	PLI area (index case street)	PC 026	Serum	2019-09-05	Negative	<10	Not tested	Not tested	Not tested	Not tested	Not tested	Seronegative	Not tested	Not tested	Not tested	Not tested	Non-reactive	Non-reactive	Undifferentiated flavivirus	WNV	20	20	40	<20	80	40	40	20	40	20	Not tested	Not tested	<20	<20	<20	<20	<20	<20	Not tested	Not tested	Not tested	Not tested	Not tested	<20	Not tested	<20	<20
Humans	Homo sapiens	Boa Viagem	PLI area (index case street)	PC 027	Serum	2019-09-05	Negative	<10	Not tested	Not tested	Not tested	Not tested	Not tested	Seronegative	Not tested	Not tested	Not tested	Not tested	Non-reactive	Non-reactive	Undifferentiated flavivirus	WNV	80	160	160	20	160	160	320	160	160	160	Not tested	Not tested	80	<20	<20	<20	<20	<20	Not tested	Not tested	Not tested	Not tested	Not tested	<20	Not tested	<20	<20
Humans	Homo sapiens	Boa Viagem	PLI area (index case street)	PC 028	Serum	2019-09-04	Negative	<10	Not tested	Not tested	Not tested	Not tested	Not tested	Seronegative	Not tested	Not tested	Not tested	Not tested	Non-reactive	Borderline	Undifferentiated flavivirus	WNV	160	160	320	80	80	160	≥640	160	320	320	Not tested	Not tested	80	<20	<20	<20	<20	<20	Not tested	Not tested	Not tested	Not tested	Not tested	<20	Not tested	<20	<20
Humans	Homo sapiens	Boa Viagem	PLI area (index case street)	PC 029	Serum	?	Negative	<10	Not tested	Not tested	Not tested	Not tested	Not tested	Seronegative	Not tested	Not tested	Not tested	Not tested	Non-reactive	Non-reactive	Undifferentiated flavivirus	WNV	320	80	160	80	80	160	20	640	20	160	Not tested	Not tested	320	<20	<20	<20	<20	<20	Not tested	Not tested	Not tested	Not tested	Not tested	<20	Not tested	<20	<20
Humans	Homo sapiens	Boa Viagem	PLI area (index case street)	PC 030	Serum	2019-09-05	Negative	<10	Not tested	Not tested	Not tested	Not tested	Not tested	Seronegative	Not tested	Not tested	Not tested	Not tested	Non-reactive	Non-reactive	Undifferentiated flavivirus	WNV	160	80	160	20	80	320	160	160	80	80	Not tested	Not tested	160	20	20	80	40	<20	Not tested	Not tested	Not tested	Not tested	Not tested	<20	Not tested	<20	<20
Humans	Homo sapiens	Boa Viagem	PLI area (index case street)	PC 031	Serum	2019-09-09	Negative	<10	Not tested	Not tested	Not tested	Not tested	Not tested	Seronegative	Not tested	Not tested	Not tested	Not tested	Non-reactive	Non-reactive	Seronegative	Seronegative	<20	<20	<20	<20	<20	<20	<20	<20	<20	<20	Not tested	Not tested	<20	<20	<20	<20	<20	<20	Not tested	Not tested	Not tested	Not tested	Not tested	<20	Not tested	<20	<20
Humans	Homo sapiens	Boa Viagem	PLI area (index case street)	PC 032	Serum	2019-09-04	Negative	<10	Not tested	Not tested	Not tested	Not tested	Not tested	Seronegative	Not tested	Not tested	Not tested	Not tested	Non-reactive	Non-reactive	Seronegative	Seronegative	<20	<20	<20	<20	<20	<20	<20	<20	<20	<20	Not tested	Not tested	<20	<20	<20	<20	<20	<20	Not tested	Not tested	Not tested	Not tested	Not tested	<20	Not tested	<20	<20
Humans	Homo sapiens	Boa Viagem	PLI area (index case street)	PC 033	Serum	2019-09-05	Negative	≥10	320	<10	<10	<10	<10	WNV	Not tested	Not tested	Not tested	Not tested	Non-reactive	Non-reactive	WNV	WNV	640	80	160	40	80	80	20	40	20	80	Not tested	Not tested	160	<20	<20	<20	<20	<20	Not tested	Not tested	Not tested	Not tested	Not tested	<20	Not tested	<20	<20
Humans	Homo sapiens	Boa Viagem	PLI area (index case street)	PC 034	Serum	2019-09-05	Negative	<10	Not tested	Not tested	Not tested	Not tested	Not tested	Seronegative	Not tested	Not tested	Not tested	Not tested	Borderline	Non-reactive	Seronegative	Seronegative	<20	<20	<20	<20	<20	<20	<20	<20	<20	<20	Not tested	Not tested	<20	<20	<20	<20	<20	<20	Not tested	Not tested	Not tested	Not tested	Not tested	<20	Not tested	<20	<20
Humans	Homo sapiens	Boa Viagem	PLI area (index case street)	PC 035	Serum	2019-09-05	Negative	<10	Not tested	Not tested	Not tested	Not tested	Not tested	Seronegative	Not tested	Not tested	Not tested	Not tested	Borderline	Non-reactive	Undifferentiated flavivirus	WNV	80	160	320	640	80	160	320	640	160	160	Not tested	Not tested	20	<20	<20	80	20	<20	Not tested	Not tested	Not tested	Not tested	Not tested	<20	Not tested	<20	<20
Humans	Homo sapiens	Boa Viagem	PLI area (index case street)	PC 036	Serum	2019-09-05	Negative	<10	Not tested	Not tested	Not tested	Not tested	Not tested	Seronegative	Not tested	Not tested	Not tested	Not tested	Non-reactive	Non-reactive	Undifferentiated flavivirus	WNV	160	160	160	40	80	320	20	160	320	160	Not tested	Not tested	<20	<20	<20	<20	<20	<20	Not tested	Not tested	Not tested	Not tested	Not tested	<20	Not tested	<20	<20
Humans	Homo sapiens	Boa Viagem	PLI area (index case street)	PC 037	Serum	2019-09-10	Negative	≥10	10	Not tested	Not tested	Not tested	Not tested	Inconclusive	Not tested	Not tested	Not tested	Not tested	Non-reactive	reactive	Undifferentiated flavivirus	WNV	640	≥640	640	160	160	320	≥1280	640	160	≥640	Not tested	Not tested	160	<20	<20	<20	<20	<20	Not tested	Not tested	Not tested	Not tested	Not tested	<20	Not tested	<20	<20
Humans	Homo sapiens	Boa Viagem	PLI area (index case street)	PC 038	Serum	2019-09-05	Negative	<10	Not tested	Not tested	Not tested	Not tested	Not tested	Seronegative	Not tested	Not tested	Not tested	Not tested	Non-reactive	Non-reactive	Undifferentiated flavivirus	WNV	≥1280	≥640	640	160	160	640	640	≥1280	320	≥640	Not tested	Not tested	320	<20	<20	<20	<20	<20	Not tested	Not tested	Not tested	Not tested	Not tested	<20	Not tested	<20	<20
Humans	Homo sapiens	Boa Viagem	PLI area (index case street)	PC 039	Serum	2019-09-05	Negative	≥10	10	Not tested	Not tested	Not tested	Not tested	Inconclusive	Not tested	Not tested	Not tested	Not tested	Non-reactive	reactive	Undifferentiated flavivirus	WNV	640	320	640	160	320	640	640	160	80	160	Not tested	Not tested	320	<20	<20	<20	<20	<20	Not tested	Not tested	Not tested	Not tested	Not tested	<20	Not tested	<20	<20
Humans	Homo sapiens	Boa Viagem	PLI area (index case street)	PC 040	Serum	2019-09-10	Negative	<10	Not tested	Not tested	Not tested	Not tested	Not tested	Seronegative	Not tested	Not tested	Not tested	Not tested	Non-reactive	Non-reactive	Undifferentiated flavivirus	WNV	320	160	640	80	160	320	160	40	80	160	Not tested	Not tested	160	<20	<20	320	<20	<20	Not tested	Not tested	Not tested	Not tested	Not tested	<20	Not tested	<20	<20
Humans	Homo sapiens	Boa Viagem	PLI area (index case street)	PC 041	Serum	2019-09-05	Negative	<10	Not tested	Not tested	Not tested	Not tested	Not tested	Seronegative	Not tested	Not tested	Not tested	Not tested	Non-reactive	Non-reactive	Seronegative	Seronegative	<20	<20	<20	<20	<20	<20	<20	<20	<20	<20	Not tested	Not tested	<20	<20	20	20	<20	<20	Not tested	Not tested	Not tested	Not tested	Not tested	<20	Not tested	<20	<20
Humans	Homo sapiens	Boa Viagem	PLI area (index case street)	PC 042	Serum	2019-09-04	Negative	<10	Not tested	Not tested	Not tested	Not tested	Not tested	Seronegative	Not tested	Not tested	Not tested	Not tested	Non-reactive	Non-reactive	Undifferentiated flavivirus	WNV	80	40	80	<20	20	20	40	40	20	20	Not tested	Not tested	<20	<20	<20	<20	<20	<20	Not tested	Not tested	Not tested	Not tested	Not tested	<20	Not tested	<20	<20
Humans	Homo sapiens	Boa Viagem	PLI area (index case street)	PC 043	Serum	2019-09-04	Negative	<10	Not tested	Not tested	Not tested	Not tested	Not tested	Seronegative	Not tested	Not tested	Not tested	Not tested	Non-reactive	Borderline	Undifferentiated flavivirus	WNV	160	320	640	20	160	320	≥640	320	320	640	Not tested	Not tested	160	20	40	160	80	<20	Not tested	Not tested	Not tested	Not tested	Not tested	<20	Not tested	<20	<20
Humans	Homo sapiens	Boa Viagem	PLI area (index case street)	PC 044	Serum	2019-09-04	Negative	<10	Not tested	Not tested	Not tested	Not tested	Not tested	Seronegative	Not tested	Not tested	Not tested	Not tested	Non-reactive	Borderline	Undifferentiated flavivirus	WNV	160	40	320	40	40	320	640	160	320	≥640	Not tested	Not tested	160	<20	<20	<20	<20	<20	Not tested	Not tested	Not tested	Not tested	Not tested	<20	Not tested	<20	<20
Humans	Homo sapiens	Boa Viagem	PLI area (index case street)	PC 045	Serum	2019-09-05	Negative	<10	Not tested	Not tested	Not tested	Not tested	Not tested	Seronegative	Not tested	Not tested	Not tested	Not tested	Non-reactive	Borderline	Undifferentiated flavivirus	WNV	640	≥640	≥1280	160	160	320	≥1280	640	80	320	Not tested	Not tested	160	20	<20	20	20	<20	Not tested	Not tested	Not tested	Not tested	Not tested	<20	Not tested	<20	<20
Humans	Homo sapiens	Boa Viagem	PLI area (index case street)	PC 046	Serum	2019-09-05	Negative	≥10	10	Not tested	Not tested	Not tested	Not tested	Inconclusive	Not tested	Not tested	Not tested	Not tested	Borderline	Non-reactive	Undifferentiated flavivirus	WNV	160	160	320	80	160	320	320	320	320	320	Not tested	Not tested	160	20	80	20	40	<20	Not tested	Not tested	Not tested	Not tested	Not tested	<20	Not tested	<20	<20
Humans	Homo sapiens	Boa Viagem	PLI area (index case street)	PC 047	Serum	2019-09-09	Negative	<10	Not tested	Not tested	Not tested	Not tested	Not tested	Seronegative	Not tested	Not tested	Not tested	Not tested	Borderline	Borderline	Undifferentiated flavivirus	WNV	320	320	640	80	160	320	160	320	160	320	Not tested	Not tested	160	<20	<20	<20	<20	<20	Not tested	Not tested	Not tested	Not tested	Not tested	<20	Not tested	<20	<20
Humans	Homo sapiens	Boa Viagem	PLI area (index case street)	PC 048	Serum	2019-09-05	Negative	<10	Not tested	Not tested	Not tested	Not tested	Not tested	Seronegative	Not tested	Not tested	Not tested	Not tested	Non-reactive	Non-reactive	Undifferentiated flavivirus	WNV	≥1280	320	≥1280	80	160	320	320	640	160	160	Not tested	Not tested	160	20	20	<20	20	<20	Not tested	Not tested	Not tested	Not tested	Not tested	<20	Not tested	<20	<20
Humans	Homo sapiens	Boa Viagem	PLI area (index case street)	PC 049	Serum	2019-09-04	Negative	<10	Not tested	Not tested	Not tested	Not tested	Not tested	Seronegative	Not tested	Not tested	Not tested	Not tested	Non-reactive	Non-reactive	Undifferentiated flavivirus	WNV	≥1280	≥640	640	160	160	640	160	320	320	320	Not tested	Not tested	160	<20	<20	<20	<20	<20	Not tested	Not tested	Not tested	Not tested	Not tested	<20	Not tested	<20	<20
Humans	Homo sapiens	Boa Viagem	PLI area (index case street)	PC 050	Serum	2019-09-05	Negative	<10	Not tested	Not tested	Not tested	Not tested	Not tested	Seronegative	Not tested	Not tested	Not tested	Not tested	Non-reactive	Non-reactive	Seronegative	Seronegative	<20	<20	<20	<20	<20	<20	<20	<20	<20	<20	Not tested	Not tested	<20	<20	<20	<20	<20	<20	Not tested	Not tested	Not tested	Not tested	Not tested	<20	Not tested	<20	<20
Humans	Homo sapiens	Boa Viagem	PLI area (index case street)	PC 051	Serum	2019-09-05	Negative	<10	Not tested	Not tested	Not tested	Not tested	Not tested	Seronegative	Not tested	Not tested	Not tested	Not tested	Non-reactive	Non-reactive	Undifferentiated flavivirus	WNV	640	80	640	160	40	320	160	≥1280	160	≥640	Not tested	Not tested	640	<20	<20	80	<20	<20	Not tested	Not tested	Not tested	Not tested	Not tested	<20	Not tested	<20	<20
Humans	Homo sapiens	Boa Viagem	PLI area (index case street)	PC 052	Serum	2019-09-05	Negative	<10	Not tested	Not tested	Not tested	Not tested	Not tested	Seronegative	Not tested	Not tested	Not tested	Not tested	Borderline	Borderline	Undifferentiated flavivirus	WNV	40	20	20	<20	<20	<20	160	20	20	40	Not tested	Not tested	<20	<20	<20	<20	<20	<20	Not tested	Not tested	Not tested	Not tested	Not tested	<20	Not tested	<20	<20
Humans	Homo sapiens	Boa Viagem	PLI area (index case street)	PC 053	Serum	2019-09-05	Negative	<10	Not tested	Not tested	Not tested	Not tested	Not tested	Seronegative	Not tested	Not tested	Not tested	Not tested	Non-reactive	Non-reactive	Undifferentiated flavivirus	WNV	80	80	160	80	80	80	80	160	80	160	Not tested	Not tested	20	<20	<20	<20	<20	<20	Not tested	Not tested	Not tested	Not tested	Not tested	<20	Not tested	<20	<20
Humans	Homo sapiens	Boa Viagem	PLI area (index case street)	PC 054	Serum	2019-09-10	Negative	<10	Not tested	Not tested	Not tested	Not tested	Not tested	Seronegative	Not tested	Not tested	Not tested	Not tested	Non-reactive	Borderline	Undifferentiated flavivirus	WNV	160	320	320	40	160	320	160	80	160	160	Not tested	Not tested	20	20	80	20	20	<20	Not tested	Not tested	Not tested	Not tested	Not tested	<20	Not tested	<20	<20
Humans	Homo sapiens	Boa Viagem	PLI area (index case street)	PC 055	Serum	2019-09-05	Negative	<10	Not tested	Not tested	Not tested	Not tested	Not tested	Seronegative	Not tested	Not tested	Not tested	Not tested	Borderline	Borderline	Undifferentiated flavivirus	WNV	80	320	160	20	160	160	320	320	160	320	Not tested	Not tested	320	20	40	40	40	<20	Not tested	Not tested	Not tested	Not tested	Not tested	<20	Not tested	<20	<20
Humans	Homo sapiens	Boa Viagem	PLI area (index case street)	PC 056	Serum	2019-09-04	Negative	<10	Not tested	Not tested	Not tested	Not tested	Not tested	Seronegative	Not tested	Not tested	Not tested	Not tested	Non-reactive	Non-reactive	Seronegative	Seronegative	<20	<20	<20	<20	<20	<20	<20	<20	<20	<20	Not tested	Not tested	<20	<20	<20	<20	<20	<20	Not tested	Not tested	Not tested	Not tested	Not tested	<20	Not tested	<20	<20
Humans	Homo sapiens	Boa Viagem	PLI area (index case street)	PC 057	Serum	2019-09-04	Negative	<10	Not tested	Not tested	Not tested	Not tested	Not tested	Seronegative	Not tested	Not tested	Not tested	Not tested	Non-reactive	Non-reactive	Undifferentiated flavivirus	WNV	80	80	160	20	80	160	320	80	80	160	Not tested	Not tested	<20	<20	<20	<20	<20	<20	Not tested	Not tested	Not tested	Not tested	Not tested	<20	Not tested	<20	<20
Humans	Homo sapiens	Boa Viagem	PLI area (index case street)	PC 058	Serum	2019-09-04	Negative	<10	Not tested	Not tested	Not tested	Not tested	Not tested	Seronegative	Not tested	Not tested	Not tested	Not tested	Reactive	Reactive	Undifferentiated flavivirus	WNV	20	20	40	<20	20	20	40	<20	<20	20	Not tested	Not tested	<20	<20	<20	<20	<20	<20	Not tested	Not tested	Not tested	Not tested	Not tested	<20	Not tested	<20	<20
Humans	Homo sapiens	Boa Viagem	PLI area (index case street)	PC 059	Serum	2019-09-05	Negative	<10	Not tested	Not tested	Not tested	Not tested	Not tested	Seronegative	Not tested	Not tested	Not tested	Not tested	Non-reactive	Reactive	Undifferentiated flavivirus	WNV	20	20	20	20	<20	80	20	20	20	20	Not tested	Not tested	80	<20	<20	<20	<20	<20	Not tested	Not tested	Not tested	Not tested	Not tested	<20	Not tested	<20	<20
Humans	Homo sapiens	Boa Viagem	PLI area (index case street)	PC 060	Serum	2019-09-10	Negative	<10	Not tested	Not tested	Not tested	Not tested	Not tested	Seronegative	Not tested	Not tested	Not tested	Not tested	Non-reactive	Non-reactive	Undifferentiated flavivirus	WNV	160	80	80	<20	40	320	640	80	160	80	Not tested	Not tested	<20	<20	<20	<20	<20	<20	Not tested	Not tested	Not tested	Not tested	Not tested	<20	Not tested	<20	<20
Humans	Homo sapiens	Boa Viagem	PLI area (index case street)	PC 061	Serum	2019-09-10	Negative	<10	Not tested	Not tested	Not tested	Not tested	Not tested	Seronegative	Not tested	Not tested	Not tested	Not tested	Reactive	Reactive	Undifferentiated flavivirus	WNV	80	320	320	80	160	160	640	160	160	80	Not tested	Not tested	160	<20	<20	80	<20	<20	Not tested	Not tested	Not tested	Not tested	Not tested	<20	Not tested	<20	<20
Humans	Homo sapiens	Boa Viagem	PLI area (index case street)	PC 062	Serum	2019-09-10	Negative	<10	Not tested	Not tested	Not tested	Not tested	Not tested	Seronegative	Not tested	Not tested	Not tested	Not tested	Non-reactive	Borderline	Undifferentiated flavivirus	WNV	640	160	320	80	80	320	640	640	320	160	Not tested	Not tested	160	<20	<20	80	<20	<20	Not tested	Not tested	Not tested	Not tested	Not tested	<20	Not tested	<20	<20
Humans	Homo sapiens	Boa Viagem	PLI area (index case street)	PC 063	Serum	2019-09-05	Negative	<10	Not tested	Not tested	Not tested	Not tested	Not tested	Seronegative	Not tested	Not tested	Not tested	Not tested	Non-reactive	Non-reactive	Undifferentiated flavivirus	WNV	20	20	40	<20	20	20	20	<20	<20	80	Not tested	Not tested	<20	<20	<20	<20	<20	<20	Not tested	Not tested	Not tested	Not tested	Not tested	<20	Not tested	<20	<20
Humans	Homo sapiens	Boa Viagem	PLI area (index case street)	PC 064	Serum	2019-09-10	Negative	<10	Not tested	Not tested	Not tested	Not tested	Not tested	Seronegative	Not tested	Not tested	Not tested	Not tested	Non-reactive	Reactive	Undifferentiated flavivirus	WNV	320	160	640	80	80	160	320	640	320	160	Not tested	Not tested	160	<20	<20	<20	<20	<20	Not tested	Not tested	Not tested	Not tested	Not tested	<20	Not tested	<20	<20
Humans	Homo sapiens	Boa Viagem	PLI area (index case street)	PC 065	Serum	2019-09-04	Negative	<10	Not tested	Not tested	Not tested	Not tested	Not tested	Seronegative	Not tested	Not tested	Not tested	Not tested	Non-reactive	Non-reactive	Undifferentiated flavivirus	WNV	≥640	≥640	≥1280	160	160	640	320	≥1280	640	640	Not tested	Not tested	320	<20	<20	<20	<20	<20	Not tested	Not tested	Not tested	Not tested	Not tested	<20	Not tested	<20	<20
Humans	Homo sapiens	Boa Viagem	PLI area (index case street)	PC 066	Serum	2019-09-10	Negative	≥10	10	Not tested	Not tested	Not tested	Not tested	Inconclusive	Not tested	Not tested	Not tested	Not tested	Non-reactive	Non-reactive	Undifferentiated flavivirus	WNV	≥640	≥640	320	80	320	640	320	320	640	160	Not tested	Not tested	320	<20	<20	<20	<20	<20	Not tested	Not tested	Not tested	Not tested	Not tested	<20	Not tested	<20	<20
Humans	Homo sapiens	Boa Viagem	PLI area (index case street)	PC 067	Serum	2019-09-09	Negative	≥10	10	Not tested	Not tested	Not tested	Not tested	Inconclusive	Not tested	Not tested	Not tested	Not tested	Reactive	reactive	Undifferentiated flavivirus	WNV	≥1280	≥640	320	80	160	320	640	160	80	160	Not tested	Not tested	320	<20	<20	<20	<20	<20	Not tested	Not tested	Not tested	Not tested	Not tested	<20	Not tested	<20	<20
Humans	Homo sapiens	Boa Viagem	PLI area (index case street)	PC 068	Serum	2019-09-04	Negative	<10	Not tested	Not tested	Not tested	Not tested	Not tested	Seronegative	Not tested	Not tested	Not tested	Not tested	Non-reactive	Non-reactive	Undifferentiated flavivirus	WNV	320	320	640	160	320	640	320	640	320	640	Not tested	Not tested	640	<20	<20	<20	<20	<20	Not tested	Not tested	Not tested	Not tested	Not tested	<20	Not tested	<20	<20
Humans	Homo sapiens	Boa Viagem	PLI area (index case street)	PC 069	Serum	2019-09-09	Negative	<10	Not tested	Not tested	Not tested	Not tested	Not tested	Seronegative	Not tested	Not tested	Not tested	Not tested	Non-reactive	Non-reactive	Undifferentiated flavivirus	WNV	80	20	40	<20	20	20	80	160	320	20	Not tested	Not tested	<20	<20	<20	<20	<20	<20	Not tested	Not tested	Not tested	Not tested	Not tested	<20	Not tested	<20	<20
Humans	Homo sapiens	Boa Viagem	PLI area (index case street)	PC 070	Serum	2019-09-04	Negative	<10	Not tested	Not tested	Not tested	Not tested	Not tested	Seronegative	Not tested	Not tested	Not tested	Not tested	Non-reactive	Non-reactive	Seronegative	Seronegative	<20	<20	<20	<20	<20	<20	<20	<20	<20	<20	Not tested	Not tested	<20	<20	<20	<20	<20	<20	Not tested	Not tested	Not tested	Not tested	Not tested	<20	Not tested	<20	<20
Humans	Homo sapiens	Boa Viagem	PLI area (index case street)	PC 071	Serum	2019-09-05	Negative	<10	Not tested	Not tested	Not tested	Not tested	Not tested	Seronegative	Not tested	Not tested	Not tested	Not tested	Non-reactive	Non-reactive	Undifferentiated flavivirus	WNV	640	160	640	80	80	320	640	160	160	320	Not tested	Not tested	160	<20	<20	<20	<20	<20	Not tested	Not tested	Not tested	Not tested	Not tested	<20	Not tested	<20	<20
Humans	Homo sapiens	Boa Viagem	PLI area (index case street)	PC 072	Serum	2019-09-04	Negative	<10	Not tested	Not tested	Not tested	Not tested	Not tested	Seronegative	Not tested	Not tested	Not tested	Not tested	Non-reactive	Non-reactive	Undifferentiated flavivirus	WNV	40	20	40	<20	<20	<20	20	20	<20	20	Not tested	Not tested	<20	<20	<20	<20	<20	<20	Not tested	Not tested	Not tested	Not tested	Not tested	<20	Not tested	<20	<20
Humans	Homo sapiens	Boa Viagem	PLI area (index case street)	PC 073	Serum	2019-09-04	Negative	<10	Not tested	Not tested	Not tested	Not tested	Not tested	Seronegative	Not tested	Not tested	Not tested	Not tested	Non-reactive	Non-reactive	Undifferentiated flavivirus	WNV	320	<20	640	80	160	640	≥1280	160	160	≥640	Not tested	Not tested	320	<20	<20	<20	<20	<20	Not tested	Not tested	Not tested	Not tested	Not tested	<20	Not tested	<20	<20
Humans	Homo sapiens	Boa Viagem	PLI area (index case street)	PC 074	Serum	2019-09-05	Negative	<10	Not tested	Not tested	Not tested	Not tested	Not tested	Seronegative	Not tested	Not tested	Not tested	Not tested	Non-reactive	Non-reactive	Undifferentiated flavivirus	WNV	320	80	≥1280	80	640	≥1280	≥1280	≥1280	≥1280	≥640	Not tested	Not tested	≥1280	<20	<20	<20	<20	<20	Not tested	Not tested	Not tested	Not tested	Not tested	<20	Not tested	<20	<20
Humans	Homo sapiens	Boa Viagem	PLI area (index case street)	PC 075	Serum	2019-09-05	Negative	<10	Not tested	Not tested	Not tested	Not tested	Not tested	Seronegative	Not tested	Not tested	Not tested	Not tested	Non-reactive	Non-reactive	Undifferentiated flavivirus	WNV	≥1280	80	≥1280	320	160	640	640	640	80	320	Not tested	Not tested	320	<20	<20	<20	<20	<20	Not tested	Not tested	Not tested	Not tested	Not tested	<20	Not tested	<20	<20
Humans	Homo sapiens	Boa Viagem	PLI area (index case street)	PC 076	Serum	2019-09-05	Negative	≥10	80	320	<10	40	40	SLEV	Not tested	Not tested	Not tested	Not tested	Non-reactive	Non-reactive	Undifferentiated flavivirus	WNV	640	80	≥1280	80	80	160	160	40	80	80	Not tested	Not tested	20	<20	<20	<20	<20	<20	Not tested	Not tested	Not tested	Not tested	Not tested	<20	Not tested	<20	<20
Humans	Homo sapiens	Boa Viagem	PLI area (index case street)	PC 077	Serum	2019-09-09	Negative	<10	Not tested	Not tested	Not tested	Not tested	Not tested	Seronegative	Not tested	Not tested	Not tested	Not tested	Non-reactive	Non-reactive	Undifferentiated flavivirus	WNV	320	80	80	20	80	80	160	80	80	160	Not tested	Not tested	40	20	<20	20	<20	<20	Not tested	Not tested	Not tested	Not tested	Not tested	<20	Not tested	<20	<20
Humans	Homo sapiens	Boa Viagem	PLI area (index case street)	PC 078	Serum	2019-09-04	Negative	≥10	10	Not tested	Not tested	Not tested	Not tested	Inconclusive	Not tested	Not tested	Not tested	Not tested	Borderline	Non-reactive	Undifferentiated flavivirus	WNV	160	320	640	80	160	320	320	640	640	640	Not tested	Not tested	160	<20	<20	<20	<20	<20	Not tested	Not tested	Not tested	Not tested	Not tested	<20	Not tested	<20	<20
